# Supplementary material for: Identification of pathological-related and diagnostic potential circular RNAs in Stanford type A aortic dissection
Source: Front Cardiovasc Med. 2023 Jan 13;9:1074835. doi: 10.3389/fcvm.2022.1074835 (PMC9880160; doi:10.3389/fcvm.2022.1074835)
Supplement: Supplementary file 2 [file Data_Sheet_1.CSV]

	baseMean	log2FoldChange	lfcSE	stat	pvalue	padj
MTHFD2	2909.05734780788	2.27669760489958	0.108369056179917	21.0087425797982	5.45604249721738e-98	8.41048950946059e-94
ELL2	12380.2361831923	2.799638538543	0.146138550193064	19.1574265301276	8.3921250117954e-82	6.46823035284131e-78
C10orf10	6197.80726573466	3.96209283531424	0.228214855756128	17.3612397939079	1.62183063192929e-67	8.33350639706335e-64
FAM20C	902.905573280995	3.36850798886493	0.214173707907902	15.7279248782182	9.73495560059366e-56	3.75160851457878e-52
MT1X	3383.00013697641	3.82074900145735	0.245920943639924	15.5364929269777	1.96443574136745e-54	6.05635539063584e-51
ITGB4	183.152788904133	-4.81993430433261	0.341704573348976	-14.1055598322651	3.50992750144015e-45	9.01758873911664e-42
PI16	127.788429816426	-10.290875648064	0.761656967506275	-13.511168527424	1.34371544336239e-41	2.95905336563304e-38
NNMT	4856.46603956431	2.08835539811296	0.157572778131724	13.2532752349342	4.31933351510751e-40	8.32281576692279e-37
CLMP	6333.66665910917	2.01869370360828	0.153907661250274	13.1162652151904	2.65710455525501e-39	4.55102963547289e-36
ITGB3	6972.24172250906	2.25980942270628	0.173952866071296	12.9909295186897	1.37743876198939e-38	2.12332185160665e-35
THRB	6208.03685610707	-1.83961711366338	0.143857937803741	-12.7877344952149	1.91989292428199e-37	2.69046812980062e-34
DCN	2993.46140977165	-3.74330086179727	0.297575984697271	-12.5793110139765	2.74412710752651e-36	3.52505994687677e-33
C1QTNF7	1817.39925102937	-2.60637897926489	0.214524422328122	-12.1495676388693	5.7669761439994e-34	6.83830286613468e-31
GLRX	2995.01997006915	4.30370242948709	0.359740527773227	11.9633516304842	5.52845634429386e-33	6.08722532480642e-30
LSAMP	74.5744495438371	-9.51152814910311	0.795837536501648	-11.9515952852815	6.36907791621847e-33	6.54528907190051e-30
CA9	79.6739311139709	9.96037615569631	0.836225555631434	11.9111118867627	1.03586653363737e-32	9.97992663501253e-30
PODXL	743.311120259702	-3.11600842307825	0.261940305455297	-11.8958722967895	1.24346948399278e-32	1.1275342409264e-29
CRISPLD1	4455.0868305356	-2.46333901521471	0.210256877638236	-11.7158546387866	1.05719727717955e-31	9.05372001540154e-29
ANKRD6	1542.82922296281	-1.7682608775792	0.152156504642899	-11.621329510225	3.21100029301837e-31	2.60513523773043e-28
ITPKC	791.320939900616	2.06444052827877	0.178841204786316	11.54342776177	7.96852361996858e-31	6.14173958009078e-28
SBNO2	753.247879287634	2.20050370087056	0.191372471113244	11.4985383637985	1.34168172094454e-30	9.8485827277905e-28
ACKR1	77.1068707180572	-8.39813892741812	0.733682921868837	-11.4465509242417	2.44688835424951e-30	1.71449018094346e-27
SCN7A	213.796107236852	-11.0333762784278	0.965900138088436	-11.4228954354053	3.21346363488336e-30	2.15371921442292e-27
RAMP3	41.6146335881045	-8.6754913459142	0.76689316092799	-11.3125162511768	1.13778974450948e-29	7.30792871317235e-27
SERPINA3	3465.45443196085	5.12393662386304	0.454549796235145	11.2725529002599	1.7929468630937e-29	1.10553103578358e-26
ABCG2	142.330188509594	-3.10558501406554	0.27807274888246	-11.1682465345724	5.83208015280049e-29	3.45775059828537e-26
DDIT4	989.183567626836	3.00705862120039	0.26966205100553	11.1512117110565	7.06378216683406e-29	4.03289637413878e-26
ITGA5	4125.12473516948	2.61221875251256	0.235478408639787	11.0932410644429	1.35295256806285e-28	7.44848708453174e-26
VEGFA	3898.79764883495	4.18770696876933	0.380913127088282	10.9938636160438	4.09033235066121e-28	2.17422321329112e-25
ABCC3	612.904592489453	2.51647454054882	0.231600851271465	10.8655668868816	1.68175441333974e-27	8.64141476054405e-25
OSMR	3584.19614359216	1.71218520693653	0.158792137750226	10.782556562276	4.16155937309379e-27	2.06936895923357e-24
ATP1A1	5180.44325850296	1.29672478083509	0.120708858916813	10.7425817166305	6.42228914220889e-27	3.09373709772344e-24
APOD	1241.65036938094	-5.8663070597018	0.549644060379084	-10.6729199541534	1.36275344493987e-26	6.36571041022669e-24
PTPRB	757.302231311178	-4.78529922253516	0.448782477126276	-10.6628477412426	1.51874554839224e-26	6.88572430249013e-24
SERPINA1	627.350846922143	3.40570700093612	0.31983272655569	10.6484006111961	1.77386505639772e-26	7.81260852696311e-24
UBASH3B	279.777116006495	2.76327291507475	0.259739207021445	10.6386438411149	1.96975345759615e-26	8.43437487467908e-24
OLFML2A	148.074260287894	-5.83234876271526	0.555292351672937	-10.5032038441445	8.34971375449715e-26	3.47867128447496e-23
SDPR	447.101596084524	-4.99168881380585	0.479234433034284	-10.4159644418721	2.09661628925664e-25	8.50508949970819e-23
MT2A	3169.06945143028	3.57413510287694	0.347760656482214	10.2775717616571	8.89401344017065e-25	3.51541582513412e-22
RNF24	2428.10682012523	1.36758735354302	0.133665715121529	10.231399669688	1.43431182416079e-24	5.52747919235965e-22
GCKR	30.1199483127748	8.55352296621212	0.838302755035486	10.2033816718759	1.91486668692079e-24	7.19943170216683e-22
OLFML1	546.686693315386	-1.94419843811119	0.190869618339055	-10.1860026495027	2.28987028531634e-24	8.40436915432175e-22
IGFBP3	25047.5744155047	3.4739457416169	0.342374830265657	10.1466154475239	3.4305491452385e-24	1.22981197846166e-21
TLR2	1773.65511853586	3.04186429074405	0.300451462987623	10.1243117956439	4.30999982193598e-24	1.4955954645814e-21
MMP14	4593.05010622221	1.62642467079509	0.16066549648219	10.1230488586912	4.36599389595608e-24	1.4955954645814e-21
KCNN3	122.426798135542	-3.20251053621314	0.325974009287135	-9.82443521560704	8.83679657065641e-23	2.96128737253627e-20
IL1RAP	200.239250454557	2.91414418334428	0.296996547548363	9.81204733657633	9.9920364791773e-23	3.27717536864932e-20
HMOX1	481.446268492304	3.92021027752033	0.399897300476777	9.80304261330712	1.09244415917774e-22	3.50833889869269e-20
LDB2	315.87160643281	-3.50741708846334	0.360820062457971	-9.72068200579033	2.46127381480845e-22	7.74296650107598e-20
THBS2	34080.3959879712	2.33884540087767	0.241614780403997	9.68005929507686	3.66503363862629e-22	1.12992987078849e-19
APLN	530.973013184623	3.50179491844947	0.362930476507345	9.64866591571183	4.97993470893361e-22	1.50520967721984e-19
TNFRSF10D	678.793941968642	2.20076224151259	0.229552209831136	9.58719693063082	9.05105306637264e-22	2.68311505804104e-19
GADD45B	3021.14262690291	2.50393739210592	0.261914818947834	9.5601211193958	1.17618972707371e-21	3.42093672506438e-19
PDGFRA	15885.2834181588	1.64514271879395	0.172384226388042	9.54346434859234	1.38138931539577e-21	3.94335486978256e-19
TRAF3IP2	508.705114914316	2.01652824121584	0.213666588177654	9.43773314496503	3.80931062925876e-21	1.06764587909134e-18
YARS	849.743987761194	1.05524599021477	0.112267226067825	9.39941269749781	5.48684728252215e-21	1.51035269392998e-18
SPRED3	519.067985478313	2.85334789742394	0.304456172492489	9.37194957837266	7.12049341781064e-21	1.92565624623774e-18
GEM	4287.81161937411	-1.99736031999117	0.213721244902602	-9.3456330038758	9.13414411157842e-21	2.42763502551692e-18
IFITM3	5811.13528661584	1.60652264330462	0.172000080382335	9.3402435611281	9.61127657299672e-21	2.51114963343635e-18
HK2	1284.924025153	2.8206148789733	0.304644434237182	9.25871134339286	2.06914294176522e-20	5.3159730745518e-18
NTRK2	779.185839725501	-2.93626827412002	0.318030111712548	-9.23267378144988	2.63959006177022e-20	6.67037390199802e-18
RAMP2	58.8432089563366	-4.81397527664207	0.525086917943012	-9.16795888859781	4.82059791244409e-20	1.19854059387622e-17
SMIM3	362.65605639337	2.14619216394582	0.234170743857284	9.16507386274446	4.95130540289378e-20	1.21149798072393e-17
ITM2A	279.346280859632	-2.46630039209429	0.269391533014958	-9.15507760950061	5.4318751004621e-20	1.30831804177536e-17
MMP19	710.414831875148	2.48259037022191	0.272309514759979	9.11679627650959	7.73778575378981e-20	1.83504565222569e-17
MYRIP	52.3270113682826	-6.48324157765029	0.712780859472773	-9.09570100191212	9.39782408884119e-20	2.19496148984071e-17
CNTFR	25.6079152340992	-7.96753728972782	0.878052349453128	-9.074102807982	1.14617869599135e-19	2.63706635801591e-17
LDHA	15260.4062683977	1.23246473435702	0.136488265495151	9.02982194026636	1.71951356174388e-19	3.89798552268852e-17
PTX3	279.816661090588	3.9195250281178	0.436949358827588	8.97020432444294	2.95964895225598e-19	6.61202733319217e-17
GOLPH3	2060.77429816136	0.79300681454206	0.0885352664068031	8.95695971476881	3.33753573493738e-19	7.34973047915139e-17
ITGA6	580.43776292279	-3.01632120978764	0.337592735567931	-8.93479299758418	4.07941231193003e-19	8.85692123780302e-17
THBD	5678.23413651845	3.47810114703609	0.389917524932661	8.92009444211763	4.6589074605862e-19	9.97459145901893e-17
WBP1L	1553.41744986151	1.06743446840043	0.120254976894838	8.876426539368	6.90426980224993e-19	1.45793587673538e-16
SLC20A1	911.007949238166	1.97184457887141	0.222620975362137	8.85740697013756	8.1897108083467e-19	1.70600529879276e-16
STAT3	6437.85818950334	0.982126721018831	0.110996778117049	8.84824530657231	8.89060606249083e-19	1.82731589937728e-16
ATP8A1	212.760390265689	-2.03461970433411	0.230279005053506	-8.8354546427772	9.96919775774774e-19	2.0220418873116e-16
FAM129B	2324.7161524786	1.41775203673154	0.161124059769989	8.79913303298985	1.37877160052605e-18	2.76022911975443e-16
AMIGO2	637.281802852679	-2.04981789876534	0.233649968420549	-8.77302878584536	1.73923552297447e-18	3.43721994700659e-16
HIF1A	5057.79231902089	1.64680022011089	0.188523322873505	8.73525988726526	2.43096567935554e-18	4.74346024648933e-16
CASP4	880.3602002484	1.57239374865028	0.180518376892441	8.71043588868057	3.02708493084318e-18	5.83281427611845e-16
ERO1A	3176.16435505851	1.81577579762546	0.208684001963208	8.70107809196407	3.28745935103831e-18	6.2352313936817e-16
YBX3	3465.55572384214	1.46143427297376	0.167979620792648	8.7000688897717	3.31682759832565e-18	6.2352313936817e-16
C1RL	1873.93587124499	1.93811271291315	0.22305207696202	8.68905925158976	3.65453030189954e-18	6.71460133402618e-16
ECSCR	174.356355083729	-4.03987366563	0.464992780505131	-8.68803524485134	3.68761397962385e-18	6.71460133402618e-16
CHRDL1	456.792789462793	-6.66853343813191	0.767594141313334	-8.68757730057999	3.70250479008904e-18	6.71460133402618e-16
CDK2	358.901048150563	1.59433248665969	0.183862238055996	8.67134275921372	4.27054058101122e-18	7.65469570421952e-16
PNP	690.156290571233	2.4582670921283	0.283974649754596	8.65664274699407	4.8586248186914e-18	8.534344773656e-16
PLP1	128.04657943997	-3.96186540759901	0.457684260764195	-8.65632871225217	4.87202296517501e-18	8.534344773656e-16
PLIN2	923.441096316258	2.14275166872447	0.247690722998557	8.65091612146068	5.10876424769504e-18	8.84849448069878e-16
TM4SF1	11764.6548955648	2.02926504795893	0.235088498309207	8.63191973471149	6.03307164902947e-18	1.03333110521988e-15
FAM26E	947.280541412888	-1.47122025379212	0.170875838041917	-8.60987879065278	7.31378657919111e-18	1.23892329800254e-15
ANXA3	352.124872757137	-2.81633108820028	0.327838726008319	-8.59059917201122	8.65169571602962e-18	1.44962923328909e-15
LGI2	369.552110498247	-2.30947934439873	0.269353557381879	-8.57415571877686	9.98163005719819e-18	1.65448201431946e-15
TNC	12058.4474615168	4.11067663001636	0.48030803979095	8.55841728530194	1.14427532449054e-17	1.85916565763193e-15
VWF	1942.42287678912	-6.41443029793293	0.749501110355931	-8.55826657132874	1.14577189409687e-17	1.85916565763193e-15
CFD	323.116151709964	-5.53418805728221	0.647177476256004	-8.55126802202408	1.21743554609782e-17	1.95487176490604e-15
SLC38A5	173.633081769864	3.22298546443193	0.377627511081224	8.53482696534441	1.40365340069924e-17	2.23065125482256e-15
CLSTN2	36.8514904293131	-4.31913057810012	0.507359720279974	-8.51295521788112	1.69555569179375e-17	2.6670398968368e-15
TTN	534.307209862006	-2.72585777393025	0.320417982207688	-8.50719349503738	1.78194014990642e-17	2.77460680917248e-15
SHC1	1392.88423726553	1.24102817089546	0.146001340250979	8.50011492197337	1.89403092106051e-17	2.91964866481478e-15
PHC2	1760.99988461341	1.72332804023181	0.202837996553449	8.49608095876503	1.96099246830575e-17	2.99294048504288e-15
ETS2	5503.86754543402	1.33392242206414	0.15740853044189	8.47427022105751	2.3655775591332e-17	3.57503706608218e-15
TGM2	16290.1544176229	2.19441856842276	0.259298268382962	8.46291254510728	2.60781274466717e-17	3.90285761738295e-15
TPH1	1795.85978693061	-2.17763968714633	0.259054844265572	-8.40609521632378	4.23887052200886e-17	6.28290279776602e-15
GRIN2A	197.494302540121	-3.52941093959165	0.420028356097193	-8.40279206953104	4.35986271214123e-17	6.40069368644353e-15
RHOBTB1	593.085957258226	-1.46707070385576	0.174623792807973	-8.40132195198077	4.41480167776635e-17	6.4202045153555e-15
SLC11A1	143.189929027625	3.42200687666525	0.409050285802454	8.36573642761826	5.97406082808682e-17	8.60655585653816e-15
C1QTNF1	2647.46944597847	2.2161841093798	0.265173707374213	8.35748057876764	6.40718500103004e-17	9.14507007322945e-15
ERRFI1	4266.26002139079	2.9162472920831	0.350291630335209	8.32519831916172	8.41876764934974e-17	1.19059911297914e-14
BCL6	1921.23290459473	1.87256719091657	0.225330698178349	8.31030661181563	9.54551087039305e-17	1.33767318242826e-14
CXCL14	442.98625915664	-10.0720169409582	1.21343532859057	-8.30041511372271	1.03748245142021e-16	1.44079207104888e-14
DNASE1L3	43.8961961707654	-7.86886977844025	0.948578721916133	-8.29543146671591	1.0819178689672e-16	1.48908606697583e-14
LAMB1	5583.37046615861	1.33709634668519	0.161340545763743	8.28741678265518	1.15734520917853e-16	1.57880322119354e-14
TEK	162.353692367489	-3.10911762344423	0.375913194246551	-8.27083930819691	1.33019235195864e-16	1.7986767636353e-14
PLOD2	6301.36762741343	1.8614662219406	0.225137437436611	8.26813275986013	1.36073320452229e-16	1.82397411719227e-14
ST6GAL2	3581.74264283716	-2.34792307097733	0.284146846893022	-8.26306220410496	1.41982202910694e-16	1.88677211885203e-14
CDH5	232.074863643003	-3.82098068962675	0.46289836360564	-8.2544700738713	1.52577702991147e-16	2.01024383898165e-14
PPP1R18	3200.25324055326	1.27129637388619	0.154526332394267	8.22705330663343	1.91875083400517e-16	2.50657153442285e-14
AMOTL2	1080.57152905874	-1.75686218304928	0.214347666993147	-8.1963205277408	2.47856887955898e-16	3.21068397297494e-14
CHSY1	2337.50395045005	1.47585233506713	0.180341978740033	8.18363170559751	2.7541495585014e-16	3.53793462035826e-14
SHMT2	613.563798609027	1.8120832693051	0.222045834654153	8.1608523399122	3.32668652502215e-16	4.23808865976996e-14
MMRN1	576.785164355768	-7.46998450993906	0.915590439612061	-8.1586528067114	3.38781925996303e-16	4.28059294199427e-14
NPR3	2467.64176152179	-1.69077738075282	0.207673410187727	-8.1415207619716	3.90343586171143e-16	4.89198892750258e-14
NR1D2	2617.13314870335	-1.30740223143221	0.160612420425112	-8.14010664911068	3.94929864932052e-16	4.90955150639322e-14
PYGL	1008.07825043037	2.09080204963277	0.256927935421759	8.13769840247468	4.02862875382292e-16	4.96810497921442e-14
GRIK3	40.2511825545971	-8.33335384022975	1.02623086033288	-8.12035007164633	4.64840894875148e-16	5.68692253531778e-14
OGN	13564.7262998956	-1.85173710339154	0.228803671314768	-8.09312670881089	5.81523158406371e-16	7.05840904475135e-14
MSN	24026.8890399614	0.871442077166084	0.107715187752815	8.09024331058935	5.95456627104027e-16	7.1710655521942e-14
SEC14L2	144.05964559576	2.35548877882384	0.291591761355415	8.07803611417122	6.58181168422671e-16	7.86500985367091e-14
HAND2	421.244267914327	-1.45618878275998	0.180488522864185	-8.06804089064288	7.14351244658674e-16	8.47055725877958e-14
SYNC	1116.97552081229	-1.47422470842259	0.18329580436418	-8.04287208611463	8.7756920223873e-16	1.03265108797786e-13
PCDH7	11114.5637910332	-1.03405257311826	0.128732977099791	-8.03253833178025	9.54763930959746e-16	1.11087307558054e-13
ADIPOQ	80.3499742682714	-9.62115066924285	1.19788275342846	-8.03179663594469	9.60554978564862e-16	1.11087307558054e-13
CYYR1	198.694163771724	-3.98724726708972	0.496524775226496	-8.03030879027313	9.72276379074443e-16	1.11087307558054e-13
CDCP1	172.454043838433	2.505747157121	0.312039122833872	8.03023394747541	9.72869706152275e-16	1.11087307558054e-13
ESM1	280.88026122238	3.43794134865722	0.428262029431684	8.02765856505997	9.93505179910508e-16	1.12609429031768e-13
STEAP1	270.921170749159	2.98185633803986	0.372178233835633	8.01190415492367	1.12945876726505e-15	1.27084721878765e-13
PLAUR	351.833855121938	2.02231492943234	0.254006823856907	7.96165590642399	1.69751996434737e-15	1.89617900365324e-13
SERPINF1	536.234790825155	-3.92404823388731	0.495016679254975	-7.92710306204874	2.24317119316028e-15	2.4876607152925e-13
EGLN3	876.061178385886	2.69820930745041	0.340461004935587	7.92516402270768	2.27845382853635e-15	2.50874041192056e-13
PALMD	245.194537516226	-5.67226112412949	0.716110825717207	-7.92092637120595	2.35747516454462e-15	2.57733898308194e-13
SERTAD4	553.659757637976	-2.07691380984312	0.262601686271712	-7.9089888542991	2.59487841324472e-15	2.81690498170192e-13
LTBP1	545.002165072396	-2.44117491651645	0.309542181532233	-7.88640470398137	3.11016854742036e-15	3.33384660781074e-13
PGK1	3073.97574629379	1.42629636089397	0.180858909126792	7.88623777385528	3.11432962390365e-15	3.33384660781074e-13
ALDH1A1	983.998399014225	-1.92225022052507	0.244017092959496	-7.87752282928859	3.33935186371621e-15	3.55007648132313e-13
CD68	1287.20189598779	2.36122296470228	0.300091487949693	7.86834368690294	3.59367200194486e-15	3.768917251807e-13
SLCO2A1	96.7749976070434	-7.52901930668037	0.95687655940895	-7.86832871246312	3.59410208248867e-15	3.768917251807e-13
IGF2	474.899797223371	-4.4155338753293	0.56196785097131	-7.85727131489364	3.92591872072233e-15	4.08905655945504e-13
LHX6	54.6251033203745	-5.41037387570742	0.689439373806113	-7.84749766442691	4.24420315062962e-15	4.39089876288292e-13
SOX4	1159.82920819674	1.94226927309693	0.24768603815133	7.84165828479303	4.44634987950863e-15	4.56936555950837e-13
CSTF2T	1132.04576575907	1.40746557392172	0.179960336364473	7.82097656825435	5.24151017824396e-15	5.35085294024044e-13
CLIC5	194.424150029944	-5.24987608155423	0.672378302345293	-7.80792012954965	5.81394080107197e-15	5.89617746371871e-13
LOC100506870	194.410522349169	-2.24629731824215	0.287742789577232	-7.80661548997468	5.87441403074475e-15	5.9185681231327e-13
CEBPD	498.523779411503	2.01093902675818	0.258170405182819	7.78919266650325	6.74387061421341e-15	6.75043931935713e-13
CP	25473.4148274191	3.53888994561645	0.456437734101171	7.75328085567975	8.95482625180538e-15	8.90571914010194e-13
MYO5C	137.816425168451	-4.48999070748061	0.579725208166709	-7.74503272279552	9.5557234125781e-15	9.44240233364688e-13
TRAF1	940.019383748416	1.75869998188064	0.228110036040004	7.7098755162715	1.25940521357041e-14	1.23654339918394e-12
SOX10	23.1326237715761	-7.82472038819189	1.01518469417009	-7.70768160033046	1.28123916763796e-14	1.2500190993126e-12
PKD2	9517.79641956331	-1.1354563612595	0.147634403796424	-7.69100109501039	1.45988184626833e-14	1.41535085913373e-12
TNFAIP8L3	576.733731859927	1.30153569893652	0.169258138320415	7.6896491468708	1.47539054015841e-14	1.42144657353387e-12
CXCL5	246.228039696165	8.6769509915288	1.13079052220245	7.67334959142442	1.67561990278978e-14	1.60432800009345e-12
KIF26A	40.5874671272181	-5.54908796372442	0.724663426517697	-7.65746933081755	1.89632613145605e-14	1.80443625409846e-12
GLIS3	585.303205531774	1.71337584401282	0.223921396198257	7.65168435487881	1.98363666682135e-14	1.87593614840804e-12
PTGDS	116.685981409588	-4.7201464123274	0.617003296997406	-7.65011538074041	2.00799060205949e-14	1.88738872748458e-12
PGM5	2863.02759726412	-1.22407148833544	0.160084504480243	-7.64640832858695	2.06670677250835e-14	1.93080514534644e-12
PER3	1329.50447398213	-1.69908527512266	0.222240947914761	-7.64523950723219	2.08556760430695e-14	1.93668823014408e-12
CDH2	2790.77592478731	-1.40283303985011	0.183757698556989	-7.63414567588876	2.27322761507085e-14	2.09831159798306e-12
PKNOX2	320.491129177608	2.4596139318454	0.322793368960025	7.61977837329739	2.54111634776266e-14	2.3316255059977e-12
SORCS1	42.2557654549255	-7.49944156956942	0.984494638828881	-7.61755450338509	2.58526760648484e-14	2.34683974848108e-12
ABCA1	1830.10857633308	1.86128839953027	0.244346595903782	7.61741080388616	2.58814633306379e-14	2.34683974848108e-12
MEDAG	2717.30113700736	1.61161071814011	0.211856762048379	7.60707707678498	2.80364127340362e-14	2.52737603681385e-12
PRRX1	5731.4430592618	1.1531501713262	0.152065460356692	7.58324848141925	3.37008525412002e-14	3.02034094141047e-12
GPIHBP1	40.5964805167488	-6.44368733773079	0.850624001977683	-7.57524749213443	3.5844364288781e-14	3.1938778931304e-12
LMO3	487.483171317394	-1.95575291095759	0.258404887026649	-7.56856007431427	3.77383796503459e-14	3.34331679488553e-12
BMP2	302.69258823087	2.1524608433611	0.284563308546486	7.56408426074185	3.90606487583165e-14	3.42001038200946e-12
SYT15	29.3148816615982	-4.86695935129852	0.643438949788722	-7.56398000602329	3.9091985017044e-14	3.42001038200946e-12
RCAN2	6685.07349076811	-1.51993125167687	0.200958983362176	-7.56339043046209	3.92696618628397e-14	3.42001038200946e-12
KANK4	24.3263240617562	-7.89473136254203	1.04429885059641	-7.55983917633663	4.03568023922108e-14	3.48759324506501e-12
LHFPL2	1093.21587618704	1.21169982336375	0.160290808080939	7.55938433320461	4.0498163533353e-14	3.48759324506501e-12
FBXO32	16521.8591858039	1.1882146546348	0.157238611283717	7.55676131284836	4.13229258091123e-14	3.53884945193037e-12
PNMAL1	630.33749794354	-1.69834354296913	0.224862457260807	-7.55281056543515	4.25964343444232e-14	3.62775710176399e-12
TJP2	2994.127671207	1.01500143807973	0.134436731881866	7.55003058964303	4.35156023626538e-14	3.68567588143026e-12
MMP1	28.1915384958756	6.63952456196634	0.880374755626769	7.54170257555765	4.63874775622963e-14	3.90744790504261e-12
MLXIP	827.538570583833	0.932183426926584	0.12371645523734	7.53483782847047	4.88942091645775e-14	4.09621866452153e-12
FRMD7	42.9430567449115	-5.02522285429125	0.669434163686727	-7.50667224184705	6.06493223978912e-14	5.05356380953239e-12
ANGPTL4	745.332400983739	6.4159226417011	0.855053222046711	7.50353600954047	6.21189082768205e-14	5.14818801659779e-12
CHST3	1949.68286616521	1.05551818758366	0.140781435513364	7.49756659132421	6.50134487656524e-14	5.35926370439856e-12
CCDC71L	477.638709024492	2.04567726661247	0.273440776910746	7.48124434740105	7.36221453373178e-14	6.03662431050401e-12
ZDHHC9	723.522976875484	1.6717861813919	0.223520405124839	7.4793448072814	7.46940598974171e-14	6.09211075829992e-12
PLVAP	379.576654380981	-3.64079631296222	0.487502947336972	-7.46825497743223	8.12652627516048e-14	6.59317908061047e-12
MEOX1	57.712916337808	-5.98302003791102	0.802276424295843	-7.45755435000139	8.81432087781767e-14	7.11375687599787e-12
SLC24A4	456.786506510865	-2.6234259675267	0.352286900039383	-7.44684507778581	9.55987682791229e-14	7.67528652615979e-12
CA12	1598.6498050632	3.33435058083382	0.449479392758391	7.41825016798075	1.18677781137645e-13	9.43575155181766e-12
NPY1R	588.205027046089	-2.17514485298393	0.29321855304959	-7.41816924734659	1.18750295235331e-13	9.43575155181766e-12
FAM69B	16.8700769832016	-6.77923226116903	0.91458818886553	-7.41233305186031	1.24096627140511e-13	9.80999747369732e-12
CD82	461.345399433855	2.52717822964552	0.341606120756675	7.39793017773714	1.38323543745885e-13	1.08788644226674e-11
APOB	1117.75090779604	-1.84754338389882	0.250504274561509	-7.3752968372808	1.63979281327665e-13	1.28311706683551e-11
NRXN1	126.524327039496	-6.26851475797383	0.852339313389738	-7.35448272712432	1.9166788770483e-13	1.48473048284984e-11
RND3	2231.13164213954	1.80035717362435	0.244797333671285	7.35448032306544	1.91671337065922e-13	1.48473048284984e-11
CLEC14A	158.33769060748	-3.48008617013304	0.474052977318417	-7.34113345267632	2.11792496018798e-13	1.62793362422947e-11
BCHE	28.2809896797815	-8.11425010493859	1.10535838777841	-7.34083189185989	2.12270294174585e-13	1.62793362422947e-11
IKZF4	282.907892869427	1.01532595150985	0.138748778063102	7.31772896081358	2.52202597029246e-13	1.92460546198308e-11
SHE	226.481721446391	-4.3282551575321	0.592161805369488	-7.30924405844011	2.68649433296514e-13	2.04001527796343e-11
CPED1	1651.63612966634	-1.39963942014268	0.191652411330692	-7.3030097060852	2.81400874232088e-13	2.12636984131747e-11
PLCB4	972.465756085561	-1.48602075671201	0.203824909249609	-7.29067297114406	3.08410563755322e-13	2.31909699526258e-11
SCARA5	200.622698052239	-5.36790392243559	0.737173760141523	-7.28173493506477	3.2955411615175e-13	2.46605665071807e-11
LMNB1	150.408377197983	2.06756161007195	0.284643857040615	7.26367901126682	3.76701334810956e-13	2.80524206575405e-11
PMP2	56.459768774535	-9.11203244963603	1.25501381856535	-7.26050368118839	3.8565155135775e-13	2.8456476190382e-11
SEMA3G	140.084327616315	-5.53751331658589	0.762696144008157	-7.26044488370544	3.8581923605513e-13	2.8456476190382e-11
PRIMA1	59.2802955449677	-4.11713081046344	0.567899796158458	-7.24974870270012	4.17545597423812e-13	3.06498351632765e-11
TET3	531.271506372799	1.60381706287394	0.221505875052209	7.24051704044384	4.46977422208122e-13	3.26547723380957e-11
C1orf110	129.615627944572	-1.98633151516479	0.275262089420118	-7.21614632566837	5.34815087865038e-13	3.88876159407527e-11
ABL2	2054.85306956768	1.055012075616	0.14649321435757	7.20178118995233	5.94310123441641e-13	4.30107537692624e-11
MTUS2	1307.98717512093	-1.37348211321334	0.190753893916645	-7.20028349100712	6.00874982413708e-13	4.32826535229313e-11
SOD2	18040.2327901832	3.60871866933455	0.501292174381739	7.1988330433949	6.07300561807441e-13	4.35420379547056e-11
FOS	2948.95787637576	-2.8534267451341	0.39653879401366	-7.19583250922935	6.20807987723919e-13	4.43044219016862e-11
CYTL1	2791.72207841342	-2.16714612875404	0.301309706020497	-7.19242057408738	6.36525973606108e-13	4.5216810521374e-11
PGR	1934.86040317016	-1.43180462648921	0.199427726109468	-7.1795665247834	6.99327890087565e-13	4.93355175399781e-11
FOSL2	5797.0340774747	1.1715608136082	0.163186889981376	7.1792581728955	7.00906801249122e-13	4.93355175399781e-11
CX3CR1	148.816113830076	-3.57436370513291	0.498224922253118	-7.17419692489207	7.27328553177728e-13	5.09625893056122e-11
PDIA4	1680.74894072037	0.967400526663392	0.134918997523196	7.17023209794505	7.48707240611317e-13	5.22231769865315e-11
SIX4	279.405966585435	1.958600279126	0.274384083461257	7.13817016795931	9.45814997267218e-13	6.5674496319253e-11
ECE1	1560.36818210108	0.944901402064369	0.132691324213002	7.12104885280649	1.07108815680775e-12	7.40395692250742e-11
MAMDC2	236.581150459233	-2.11836494137905	0.298306755857326	-7.10129723777432	1.23591238014058e-12	8.50517381244067e-11
NOSTRIN	140.606357494044	-6.21957759331056	0.876420281924035	-7.09656967277903	1.27891486623091e-12	8.76198785019974e-11
TBC1D16	920.739161388819	1.08911899517376	0.153915251143937	7.07609536468381	1.48272845318544e-12	1.00890082800359e-10
COL21A1	4842.04961835259	-1.26569816312083	0.178876588896226	-7.07581786376257	1.48569891635949e-12	1.00890082800359e-10
FLOT1	3253.11686487138	0.887293886614549	0.125580679069346	7.06552865608079	1.60005661559764e-12	1.08179266357183e-10
HYOU1	2825.03003676396	0.935447437826836	0.132425132389694	7.06397207951471	1.61809270508794e-12	1.08580786742939e-10
SH3D19	3700.25872326399	-0.729467950820855	0.103268469073578	-7.06380134580199	1.620083097689e-12	1.08580786742939e-10
STON2	285.855239656465	-3.1039014837575	0.439455756099776	-7.06305797722395	1.62877722962115e-12	1.0869091339658e-10
FILIP1L	8515.71570061979	-1.69721221977178	0.240460035193112	-7.05818835304071	1.686873127438e-12	1.12082539911452e-10
KIAA0754	1904.41212816853	-1.03352206126442	0.146482317408393	-7.0556097114641	1.71845533933681e-12	1.13690940153978e-10
NOS3	49.0011986764876	-4.50308284412793	0.639165579943367	-7.04525241257035	1.85125608676201e-12	1.21953472553147e-10
ZNF395	2247.56982678845	1.89499699136441	0.26914539075532	7.04079303028879	1.91148760433091e-12	1.25385452854302e-10
CTSK	654.245231495349	-1.43349190501966	0.204389792145377	-7.01352004898589	2.32395645708412e-12	1.51795715194711e-10
ACKR4	214.634653639166	-2.9968128665893	0.427578697711013	-7.00879833965618	2.40373613052805e-12	1.56203753598972e-10
PTPN2	444.600001109409	1.25614372494132	0.179235686319309	7.00833495124123	2.41170894301364e-12	1.56203753598972e-10
ACACB	1030.10683316399	-1.59175760109771	0.227446003016633	-6.99839777347639	2.58906162328721e-12	1.66989058255114e-10
POLR2H	327.680654246759	1.1222578581426	0.160815717461469	6.97853341612264	2.98277276979345e-12	1.91581009359858e-10
UPP1	252.174435828782	2.12077447598187	0.304062899316012	6.9747887057334	3.06330859507865e-12	1.9593735266862e-10
MVP	1163.34786879313	1.16500308427014	0.16714611970638	6.96996787192345	3.17013373287012e-12	2.01932278893359e-10
C7	3325.53908842418	-4.01266740456281	0.576689867934862	-6.95810283425344	3.44885443795366e-12	2.18207920095868e-10
ANGPT1	1734.86505842338	-1.18524315259766	0.170349586679369	-6.95771076233085	3.4584633074717e-12	2.18207920095868e-10
ARRDC3	3074.29851102258	1.38781699281839	0.199475855775509	6.95731815473573	3.46811160710267e-12	2.18207920095868e-10
ABLIM1	2849.22589734861	-1.27304708098748	0.183169131802693	-6.95011800546603	3.64980783936935e-12	2.28706454649913e-10
NEGR1	1427.65260905193	-1.44416533259791	0.207871181941156	-6.94740521082291	3.72065888017752e-12	2.32202253594885e-10
LPCAT1	817.807129887524	1.09719877414112	0.158015862073977	6.94359895101832	3.82234651694018e-12	2.37586578865455e-10
P2RY14	44.9145411752976	-4.17118197714405	0.600943990767714	-6.94104948418789	3.8919764136177e-12	2.40943037814927e-10
ADM	450.536485431097	3.65392376009694	0.52712785433678	6.93175997063223	4.15636768070289e-12	2.5628163119214e-10
CA4	35.8697044820425	-6.48195164771902	0.937191565234649	-6.91635721891725	4.63405014722155e-12	2.84597143503666e-10
TIMP1	5510.30800459244	1.71675178634009	0.24847507203338	6.90915097555327	4.87562857526508e-12	2.98245295586156e-10
ARPC5L	581.02784783202	1.28242510385097	0.185696340689274	6.90603325348697	4.9839320135189e-12	3.0366526477626e-10
NEK6	980.867583025095	1.30455303056848	0.189175454571354	6.89599522054499	5.34889937354685e-12	3.24619227729231e-10
NAMPT	7124.41194051642	2.80584932589031	0.40703227524249	6.89343203611732	5.44621454453818e-12	3.29229008643357e-10
HEG1	3257.79413811069	-1.205397949333	0.175117697225268	-6.88335884055397	5.84575230249847e-12	3.52001061496148e-10
CCL2	1340.53115063587	2.83129675032605	0.411860887811878	6.87440063893436	6.22510292152013e-12	3.73385064339427e-10
ENTPD1	1079.17121199529	-1.29227266012728	0.188219791450056	-6.86576395697571	6.61363526897926e-12	3.95151890198896e-10
LRP8	383.319159541404	1.98526762778223	0.290029416574417	6.84505610234487	7.64459063184273e-12	4.54985963667396e-10
ZNF704	6142.70720715693	-0.798973245912032	0.116801032475353	-6.84046389813061	7.89371392978726e-12	4.6800615472181e-10
ACKR3	399.165121365862	-1.75600398616452	0.256999928681753	-6.83270223136524	8.33298103639916e-12	4.9153969697489e-10
OLFML3	561.414958528334	-1.63429445801864	0.239200033520641	-6.83233373325431	8.35442105789304e-12	4.9153969697489e-10
PLN	7753.89558175501	-1.27344938119982	0.186415344444337	-6.83124763680636	8.41792741761221e-12	4.93392970123544e-10
HMCN1	21500.6967061997	-1.20724097784444	0.176819507813932	-6.82753273532934	8.63874192325972e-12	5.04417449799426e-10
DYSF	276.944411044167	-1.98330215951358	0.290754972257991	-6.82121493610698	9.02737566091862e-12	5.2512073891721e-10
F8	205.302317280662	-1.85238788321698	0.271852086712806	-6.81395499153887	9.49514226547673e-12	5.50254203091443e-10
NANS	552.576896706372	1.32130343768993	0.194134822982943	6.80611246033908	1.00271340320316e-11	5.7864122015013e-10
NAV1	287.427722297989	1.57973784580003	0.232121846025736	6.80564054115303	1.00600614336837e-11	5.7864122015013e-10
REEP1	442.555779416993	-2.15806411290276	0.317484936310355	-6.79737482345669	1.06542648972234e-11	6.10540867623413e-10
LIF	330.50070938983	5.75863763200062	0.847283788531505	6.79658658639199	1.07126932456899e-11	6.11615431045591e-10
MT1E	1284.96894693291	2.64586877263538	0.389417054684981	6.7944347603773	1.08738008698194e-11	6.18522658333083e-10
HMCN2	31.6171630850373	-6.47680891620503	0.953653705583769	-6.79157316569154	1.10917306273052e-11	6.28599366249668e-10
MPP7	1762.60998460841	-1.19263218799141	0.175679714139567	-6.78867331855937	1.1316936904177e-11	6.39013122263327e-10
ABI3BP	1647.27047493742	-1.41178061091448	0.208071065097543	-6.7850885958249	1.16015294397327e-11	6.52691884355762e-10
ADH4	129.855900337081	3.50135589345358	0.516088040572451	6.7844158713111	1.16557131222903e-11	6.53355701018564e-10
FBXL22	143.077094349587	-3.08332345174486	0.454652925468389	-6.78170815368313	1.18763204794456e-11	6.61026433690129e-10
OXCT1	1351.44158425723	-1.43234388373406	0.211207706114095	-6.78168382246575	1.18783212541139e-11	6.61026433690129e-10
FOSL1	191.171218080236	3.18581660103508	0.469878008632429	6.78009300819875	1.20098541078122e-11	6.65942090186782e-10
THSD7A	114.237896451211	-3.52900131820321	0.520968945683266	-6.77391876702904	1.25340066284573e-11	6.92515097411003e-10
SNCG	436.151380520664	1.74429027696638	0.258196717138387	6.75566403902603	1.42182537727233e-11	7.82765649666177e-10
TEAD2	1112.75883916898	1.11835530280369	0.166040026663701	6.7354560540322	1.63416551425804e-11	8.96464818586752e-10
CARD10	24.0170588084401	-5.93380274236263	0.8811296393133	-6.73431295193643	1.6470633323201e-11	9.00336215167176e-10
TNXB	1089.98354150969	-1.53901024002135	0.228702161455298	-6.72932092214687	1.70456728273181e-11	9.28477196583422e-10
MEF2C	5820.39296878798	-0.917353521625084	0.136391419711069	-6.72588879541252	1.74523818619354e-11	9.47283332400475e-10
FAM46A	4427.16737691271	1.32661607094026	0.19726825884594	6.72493425298746	1.75671745935241e-11	9.50168408277802e-10
TTLL7	2906.88921877621	-0.798420015507771	0.118808331852755	-6.72023588797872	1.81430607369532e-11	9.77885598811658e-10
E2F3	730.798549911918	1.07392875233765	0.159995916616816	6.71222600580282	1.9167749968571e-11	1.02951521172656e-09
TNFRSF1A	1123.42267525774	0.833173406526873	0.12416308671863	6.71031486527837	1.94204899536496e-11	1.03946823831774e-09
NEBL	42.1733894486127	-4.94400957414308	0.737057768336249	-6.7077640132647	1.97629188461571e-11	1.05413631146544e-09
SERPINB8	584.200418501502	1.40054200062716	0.208814962395499	6.70709600768217	1.98535649684933e-11	1.0553196689287e-09
PPP1R16B	200.690738820939	-2.98583703403313	0.445497522605605	-6.70225283536866	2.05230528828449e-11	1.08715759515139e-09
HRH2	211.855573370474	3.21457107715254	0.48001330827591	6.69683740373468	2.12978363323941e-11	1.1243361200817e-09
FGF12	19.6576694893374	-5.86678097167938	0.877308898457471	-6.68724662658119	2.27408460882026e-11	1.19641686842882e-09
PLEKHA6	107.621901973205	-3.58359504464605	0.53604443001226	-6.68525749733858	2.30518951413944e-11	1.20865633879114e-09
SLC26A4	540.405382962445	-2.99597715560616	0.448210983202849	-6.68430107222576	2.32029346726811e-11	1.21245165416738e-09
FNDC1	417.003044756271	-2.68827667071482	0.402279298120826	-6.68261251143822	2.3471962324219e-11	1.22236587576972e-09
ITGA2	783.042503614009	2.06252977395995	0.308748729673654	6.68028586268204	2.3847660808189e-11	1.23774980255297e-09
NRN1	81.161353969933	-4.60557653037399	0.689798234554234	-6.67670095350452	2.44380896657872e-11	1.26413809462453e-09
DENND2A	31.4603434763773	-4.41868382185126	0.662391671500987	-6.67080220353386	2.54408915833027e-11	1.31160984533983e-09
FKBP5	4695.38496443117	2.52940043991939	0.37930371850862	6.6685358368347	2.58367967190846e-11	1.3275807380823e-09
GIMAP8	345.297729706287	-2.52819805625898	0.379464671375358	-6.6625386945657	2.69137425626939e-11	1.37832339403298e-09
RELN	159.156165404984	-10.6077888532608	1.59380293817339	-6.6556464410952	2.82057555460945e-11	1.43970768789088e-09
LHFP	2399.72419269534	-1.17887513436279	0.177395532631622	-6.64546122934691	3.02269022325005e-11	1.53778118123431e-09
TMOD2	717.749586239486	-1.61805493372587	0.243851878787066	-6.63540072676156	3.23622116343024e-11	1.64099833007491e-09
GSG1L	1035.72939570228	-1.98132046248216	0.29872211187018	-6.63265417507228	3.29703663802368e-11	1.66635474672574e-09
MAP4K4	9078.81465506415	1.424115961922	0.214808215929158	6.62970899768407	3.36349294106653e-11	1.69438704857976e-09
PPFIBP2	813.134745078607	-0.9645515861285	0.145551041609541	-6.62689579863011	3.42819446638521e-11	1.72135562538528e-09
PTPN1	1676.72808305139	1.05388245415844	0.159624470740929	6.6022612276591	4.04933152923675e-11	2.02663784166183e-09
OTUD1	271.035291527379	-1.02733384951657	0.155813903035806	-6.59333878107454	4.30043710858493e-11	2.14203430137974e-09
ID4	3733.26964166507	-1.73174358975823	0.262660443199255	-6.59308866103042	4.30769142671242e-11	2.14203430137974e-09
PRKCH	238.00688153394	-1.77226758512864	0.268876963209482	-6.59137013440556	4.35785920677027e-11	2.16001285120141e-09
CLIC1	2953.77067437865	0.836938238316609	0.127265305736019	6.57632678031384	4.82212164226621e-11	2.38246811267736e-09
RGCC	261.835400065844	-2.39586056157094	0.364482663536901	-6.57331829810987	4.92061120543233e-11	2.41761424131719e-09
SPP1	7230.47832233383	3.42081354974822	0.52041853775094	6.5731969589933	4.92462453307556e-11	2.41761424131719e-09
PECAM1	2503.52969237971	-3.00923683417765	0.457881661371314	-6.57208420438865	4.96157888083237e-11	2.42802344279463e-09
B4GALT5	1304.42429691261	1.04154210121479	0.158565364082393	6.56853473166804	5.08127816315591e-11	2.47873110395723e-09
PAICS	1061.63053119787	1.05024252723924	0.159982865076853	6.56471883244946	5.21311339783613e-11	2.53502028478372e-09
PKM	12615.7051415641	0.982972832129792	0.149807038317858	6.56159312117323	5.32359129508929e-11	2.58060250986797e-09
IFITM2	1385.53028550216	1.09506634189691	0.16716631360056	6.55075964954006	5.72451299078601e-11	2.76624977282026e-09
CEBPB	256.549131080025	1.31510125649544	0.200783826942255	6.54983659054205	5.76000761664057e-11	2.77470366907857e-09
MARCH3	180.007381563826	3.07017365879586	0.469670673707751	6.53686472386873	6.28218211846398e-11	3.01681736311907e-09
RSPO3	39.223903986745	-6.7654846411077	1.03643840747033	-6.52762826265814	6.68192817687008e-11	3.19881747970349e-09
LRRC17	650.254594766575	-1.47275622537228	0.225685861692099	-6.52569112805811	6.76886812731706e-11	3.23040564032794e-09
FAM107A	191.454621588472	-3.0090520527293	0.461685896868212	-6.51753079992442	7.14741484701021e-11	3.40053703292168e-09
BCL6B	110.152421257252	-3.21506087683318	0.493720648602961	-6.51190280562616	7.42047305228384e-11	3.51958744926017e-09
STX6	1663.86102084912	1.03877644086372	0.159621932939548	6.50772999508232	7.62948882301454e-11	3.60762485296838e-09
NRK	879.296426128583	-1.2652326140819	0.194454669840648	-6.50656842090103	7.68868918905606e-11	3.62449981190517e-09
NT5DC3	1550.39386320864	-1.41923835192144	0.218156634728853	-6.50559334895043	7.73873095880834e-11	3.63696761372045e-09
L1CAM	30.081726031023	-5.80238031956027	0.89200339797185	-6.50488589253488	7.77523762997098e-11	3.64301787434658e-09
SAT1	1543.8964233143	1.68409776940286	0.259347868508119	6.49358631358922	8.38167081601459e-11	3.91525623117772e-09
PLIN4	187.097261947206	-5.51102415944751	0.848977089360211	-6.49136970657314	8.50594563494685e-11	3.96130368467389e-09
MT1M	193.572987722753	2.9880823329865	0.460515103834384	6.48856532197717	8.66575842949454e-11	4.02357428285115e-09
SLIT2	290.784492012289	-1.40245747354862	0.216386306989804	-6.48126719781168	9.09554282683776e-11	4.21044422449562e-09
TPI1	2819.37228814706	1.21543238090156	0.187634860542608	6.47764694357292	9.31640289837416e-11	4.29977097839634e-09
CNTNAP1	281.350205388626	1.26326408088252	0.195265133728839	6.46948104230832	9.83400667544762e-11	4.52511083289627e-09
CD34	1318.27502713439	-1.62142434804797	0.250887083724642	-6.46276533640746	1.02806658174174e-10	4.71656141593717e-09
PI15	503.092124165428	4.30076214569944	0.666227364154113	6.45539702674923	1.07935552308321e-10	4.93717073837616e-09
TOB1	1047.08053193213	-0.773817632954457	0.119912583169794	-6.45318124669825	1.09526234825852e-10	4.99510920071156e-09
FAM198B	6302.52816048741	-1.0019751373267	0.155541397534435	-6.44185505087079	1.18021971292644e-10	5.36669229343986e-09
PPP1R9A	225.992083408699	-1.91683877450283	0.297632467599241	-6.44028788244914	1.19247102867329e-10	5.40645320794082e-09
UAP1	1312.89043172627	1.07943290910547	0.167841756152391	6.43125366327439	1.26555753841693e-10	5.7209881098818e-09
KLF2	269.025821115642	-2.10859043754427	0.328198020842668	-6.42475061894138	1.32085877581565e-10	5.95351989157844e-09
GPM6A	53.3303013170282	-4.99986628897588	0.779417547163329	-6.4148751938839	1.40938275422085e-10	6.33400441875054e-09
MN1	545.387378454465	-1.52775702986541	0.238259038338815	-6.41216820363756	1.43464418981987e-10	6.42879075176551e-09
POLE3	1086.28295020113	0.932021230829493	0.145445364961976	6.4080504117347	1.47392178685101e-10	6.58565343313285e-09
CCL7	18.6349716376218	7.86336681095486	1.22720055519941	6.40756458073564	1.47862462911398e-10	6.58757186641390e-09
ADGRG6	189.068744921031	-2.86086344786223	0.446561415403215	-6.40642775927935	1.48968643147094e-10	6.61772805219728e-09
EAF1	893.466255563428	0.809534557256653	0.126633870966993	6.39271745446093	1.62963226401627e-10	7.21861533040542e-09
INTS10	1037.76445313396	0.877709806568424	0.137514978408791	6.38264876106264	1.74050809158954e-10	7.6876596652873e-09
C2CD4A	26.2711244104039	6.74112499140767	1.05684447487121	6.37854022204088	1.78783892590462e-10	7.87415344080565e-09
MPPED2	566.866337709124	-1.22059878866206	0.191385335701976	-6.37770278577023	1.79763942845076e-10	7.89476119360926e-09
PTEN	2049.12134636378	0.780500159650369	0.122707938170509	6.3606329899034	2.00924005794889e-10	8.79898735604605e-09
SCN4B	105.355058018814	-5.02506486798967	0.791073635262828	-6.35220875022606	2.12245024792745e-10	9.26843358974552e-09
FLOT2	1869.59090311603	1.0364993641426	0.163482558958467	6.34012197231341	2.29583330539286e-10	9.99725152616692e-09
SUSD6	1213.13835315632	1.27630833778758	0.201483082393615	6.33456825568212	2.38006790225285e-10	1.03175938334531e-08
EIF4A1	685.176396478612	1.04345010198275	0.164727735578119	6.33439231299282	2.38278521226681e-10	1.03175938334531e-08
CHST1	303.023408619408	2.41909666784465	0.382543279955565	6.32372020265432	2.55339895517263e-10	1.10253907266068e-08
PAK3	677.13465683605	-1.08744585102087	0.172312371273597	-6.31089830047218	2.77420458510846e-10	1.19453529830857e-08
STAB2	38.0902885700226	-8.54438561554328	1.35722624637796	-6.29547626148973	3.064574592595e-10	1.3158890625307e-08
LRRK2	2147.99709372273	-0.654723595130447	0.104222564451519	-6.28197548751549	3.34297566162412e-10	1.43144360622044e-08
SBSPON	742.940753688386	-1.64857274387444	0.262454494424401	-6.2813660230509	3.35610949760197e-10	1.43308664558267e-08
NUAK1	1972.78045205885	-1.22647723393548	0.195424616658511	-6.27596080220874	3.47481724093063e-10	1.47967701019187e-08
TGFBI	2519.64712483606	1.39584509093403	0.222488513013417	6.27378497895688	3.52375059982764e-10	1.49616933275597e-08
RGS7BP	197.600488956292	-2.50023059495527	0.398546088893107	-6.27337882526768	3.53295904718245e-10	1.49616933275597e-08
PANX1	1400.50837565614	1.08466445188248	0.172980671870375	6.27043726998169	3.60035578188912e-10	1.52053381857043e-08
PLCB1	175.193318105861	-2.47748515363317	0.39514983335206	-6.26973604573395	3.6166065384873e-10	1.52322376477546e-08
TMEM119	46.4357460478262	-3.77879160403919	0.603061156707983	-6.26601723889336	3.7039934670171e-10	1.55577818239969e-08
IER3	1276.84178805421	2.99533594675514	0.478567198928006	6.25896625064298	3.87537720164384e-10	1.6233407490038e-08
SCN9A	130.29868610167	-2.17514661354578	0.348272924558467	-6.24552315200322	4.2238396020938e-10	1.76451185545463e-08
FNIP2	1750.55506062457	0.978024166467082	0.15666408113321	6.2428104731644	4.29777548582821e-10	1.7905461922714e-08
CDKN1A	1661.90742061984	1.70797121838426	0.273878815836259	6.2362297469746	4.48242647919841e-10	1.8624421611009e-08
IL1R1	8242.29178239424	1.54258918078947	0.247396311933402	6.23529578405653	4.50925253848482e-10	1.86855182475117e-08
ZFP36L2	3982.57501549096	1.04805098965334	0.168152283713454	6.23274906833448	4.58320012716083e-10	1.8941026798977e-08
ABCA3	379.13256918548	-1.32070364680073	0.212015974936339	-6.22926478628455	4.6862916390101e-10	1.93152902714815e-08
GPRC5B	370.314359418722	-1.93812828751516	0.311708954660828	-6.21774979042243	5.04334909819149e-10	2.07315270262992e-08
LPPR4	38.1504514178815	-5.6941152491415	0.915908294389773	-6.21690543040144	5.07055144034291e-10	2.0787912354491e-08
CC2D2A	701.086980374243	-0.938736049512618	0.151276459555119	-6.20543376195675	5.45462424428216e-10	2.23031917044057e-08
RNF141	1989.02677399856	-1.09451096843671	0.17658536655008	-6.19819744874672	5.71134649481216e-10	2.32911127559602e-08
FLRT2	124.583615592726	-2.3343476452918	0.376804513937355	-6.19511592602602	5.82421474243854e-10	2.36887256608681e-08
RAPGEF5	1003.51756491243	-1.32133293957955	0.213482304034106	-6.18942607706001	6.03836621434563e-10	2.44951092616152e-08
HGF	1392.59274852581	1.97133859058932	0.318578709248734	6.1879169365652	6.09644357274044e-10	2.46657946650378e-08
CYP4X1	719.519949059034	-0.957144078697304	0.154704958678247	-6.18689980511844	6.13589366432923e-10	2.47604190669202e-08
CCL20	113.139045118502	8.06095618411584	1.30406006508911	6.18143013494169	6.35234724855767e-10	2.55669537432158e-08
SLC9A1	500.747813297411	1.29163394890513	0.209485021641283	6.16575800401086	7.0146293021947e-10	2.81589871597217e-08
GFRA1	700.05251771392	-2.5933122157483	0.420757934541327	-6.16343033097	7.11857060870368e-10	2.8502017125498e-08
CASK	1501.97634989413	-0.712170816776465	0.115652395659677	-6.15785615779307	7.37362806111392e-10	2.93854659845583e-08
HIVEP2	3954.26074672317	0.923966906517399	0.150052924853039	6.15760677389213	7.38524506028593e-10	2.93854659845583e-08
IER5L	217.07866591912	1.69647648330137	0.275533912425627	6.15705148003981	7.41117637293189e-10	2.93854659845583e-08
ADAMTS3	349.191279058412	1.37664931837343	0.223592386322529	6.15695972933366	7.41546952188985e-10	2.93854659845583e-08
STK39	507.124747773278	-0.842156881804567	0.136930157030595	-6.15026594628385	7.73531311943248e-10	3.0574320957962e-08
SPOCD1	45.7938621729482	3.96444724360232	0.644919706967039	6.1471950706027	7.88651159267146e-10	3.10922189772457e-08
TIE1	103.703392678026	-3.93204037424414	0.639704536803532	-6.14665075519351	7.91361075938985e-10	3.11194667999986e-08
FOXC1	3195.9337230129	-0.875587169526789	0.142504620033902	-6.1442721598674	8.03310044991897e-10	3.15089677952928e-08
NEXN	3688.29431584964	-1.38792381185042	0.226943557908204	-6.11572244941985	9.6120495128004e-10	3.76065338172127e-08
C6orf106	1582.17988141407	0.715420963545606	0.116997489496612	6.11484029805887	9.66537081891707e-10	3.76800319294927e-08
ERBB3	60.3024894144629	-4.7200005955578	0.771922572754619	-6.114603669011	9.6797227661882e-10	3.76800319294927e-08
SLC6A6	964.109787176717	1.472793604769	0.241156636147968	6.10720744945759	1.01389421404959e-09	3.93682098477944e-08
PLIN3	819.172809351513	1.17142244872918	0.192462148495682	6.08650821933157	1.15399736167879e-09	4.46956515836144e-08
DNAJB4	2611.43999965657	-1.22999556709088	0.202194867135276	-6.08321855306033	1.1779360434943e-09	4.54468153112548e-08
PITRM1	632.03934494862	0.873814413650477	0.143647777209937	6.08303470212019	1.17928810408705e-09	4.54468153112548e-08
IL4R	906.162159114696	1.31589052335123	0.216358603636352	6.08198842678302	1.18701138467203e-09	4.56303752985521e-08
TKT	1722.47020732317	0.982747218234317	0.161628856185578	6.08027082185099	1.19979725898545e-09	4.6007151112589e-08
AKAP5	298.354561718983	-1.8253013497971	0.300335815756788	-6.07753472624533	1.22044256895582e-09	4.66826853609278e-08
DDX23	984.694024355623	0.689085232182583	0.113437593599241	6.07457554694808	1.24316100018791e-09	4.73649981045234e-08
DOC2B	39.6009955992374	-4.05624200670589	0.667758751501845	-6.07441234964434	1.24442583407927e-09	4.73649981045234e-08
SLC2A1	1178.35040484146	2.37642812782496	0.39129042959756	6.07331012483259	1.25300135577098e-09	4.75739307862308e-08
CABLES1	335.0220742164	-1.39092526852166	0.229101794483773	-6.07121071074883	1.26949485108011e-09	4.80817275906632e-08
PLEKHN1	7.47560718325824	6.54806079525704	1.08030245841847	6.06132175691168	1.35007446593908e-09	5.10083281677717e-08
CAV1	3477.04032983856	-0.855730370887483	0.141198840190759	-6.06046317187448	1.35730127288544e-09	5.11559880721982e-08
AQP7	38.6372389689164	-8.27348217908503	1.36559323716985	-6.05852603388076	1.37374516766929e-09	5.16494677063955e-08
ARMC9	418.680727346222	1.33952818306037	0.221118624805978	6.0579618032436	1.37857119238984e-09	5.1704805184159e-08
ASS1	966.070558923903	1.36220574258326	0.224965051442269	6.05518827857949	1.40253522970095e-09	5.24759237034956e-08
HLF	1074.64418332839	-1.70459487575557	0.281582308138845	-6.05362917515063	1.4161840966479e-09	5.28290826454368e-08
CYS1	200.396564956609	-2.05867250203286	0.340089323915318	-6.05332880883219	1.41882842784371e-09	5.28290826454368e-08
CRIM1	657.123488728613	-1.96230668688561	0.324204114529797	-6.05268902811921	1.42447690970101e-09	5.29115941278098e-08
SERPINE1	18689.6850005092	2.52748414723724	0.417642633327338	6.05178673235751	1.43248034687568e-09	5.3080972468963e-08
PLSCR1	1060.77816235689	1.33005268979419	0.220449131828241	6.03337685553003	1.60568361533602e-09	5.93563859242321e-08
SLA	323.522627206396	2.36993274711562	0.393044246570941	6.02968436198155	1.64280212765233e-09	6.05832411429681e-08
N6AMT1	159.911775338448	-1.21396032165918	0.201525050637871	-6.02386808893844	1.70297178062551e-09	6.26522911654946e-08
CAMK2G	1963.20427654932	-1.02621300144504	0.170417215586314	-6.02176838715735	1.72521654174253e-09	6.33195547403834e-08
SYDE2	519.383472567728	-1.0026821759406	0.166544301158493	-6.02051327464155	1.73864845642751e-09	6.36609642656295e-08
IL16	208.020724026243	-1.62125051544502	0.269338416434332	-6.01938088486644	1.75085442659988e-09	6.39559739005621e-08
COL6A6	45.4335645942212	-5.25504910204441	0.873517311427295	-6.01596446149173	1.78818802248847e-09	6.516529164695e-08
CKAP4	2855.01099860057	0.918128686850615	0.152645658929489	6.01477102781364	1.80141140436164e-09	6.54923509392327e-08
RASIP1	54.906295353597	-3.61072968893552	0.600437776925622	-6.01349519915832	1.81565310334481e-09	6.58548060895535e-08
SLC43A3	1104.64115089111	1.1831223366923	0.196774516600816	6.01257905307132	1.82594738467489e-09	6.60727205041395e-08
MXRA5	1035.73003126833	-1.76369488839863	0.29390100044688	-6.00098293546777	1.96126604307629e-09	7.08030820937262e-08
C3	3126.81343832924	-3.97992082407627	0.663548433761731	-5.99793567669756	1.99841644029767e-09	7.19756762317491e-08
AFF3	307.344353175998	-2.28260323974052	0.380968329579486	-5.99158266583489	2.07808645823917e-09	7.46706357896428e-08
ZCCHC24	2342.844250152	0.972826307372764	0.162386126388026	5.99082156223229	2.08783617418313e-09	7.48464991279838e-08
PHLDA1	1217.07820354535	1.19556666692089	0.199588729515074	5.99015119654139	2.09646043880913e-09	7.49812938845538e-08
HDGF	3051.55918498636	0.805787353109932	0.134591009381432	5.98693298172928	2.13834838695314e-09	7.62939371297627e-08
FKBP9	2673.34148937517	-0.928071360995081	0.155025434268054	-5.98657481836403	2.1430603163923e-09	7.62939371297627e-08
ST3GAL1	2484.69383365219	1.32112894059227	0.220831290641838	5.98252601228958	2.19703410153348e-09	7.80352089288909e-08
NTN4	1675.13412245285	-0.777873153248087	0.130157926445911	-5.97637942220402	2.28151278740227e-09	8.08494703857609e-08
HMGA2	20.1206545414812	5.65496713599597	0.946812747764127	5.97263519037955	2.33451546589227e-09	8.25379722631407e-08
CAV2	2060.83942260751	-1.11625175795629	0.18691374653904	-5.97201532057001	2.34340517878201e-09	8.26626792469673e-08
BHLHE40	2217.09944887544	1.66473627409772	0.278814479189892	5.9707669376952	2.36140874281053e-09	8.31075702521104e-08
HNRNPF	2526.39199392062	0.694112309231486	0.116259428166534	5.97037436170094	2.36709807355e-09	8.31180337215791e-08
C14orf132	1726.48777972954	-1.04021434844015	0.174248667122049	-5.96971193880957	2.37672839294014e-09	8.32665185844824e-08
ENO1	4087.71346393109	0.992881532370478	0.16636356718466	5.96814284024338	2.39969249550779e-09	8.38804077511397e-08
DMD	4241.15796115422	-0.960013445541834	0.160971808377787	-5.96386072329362	2.46346740123337e-09	8.59148189819287e-08
ESR1	391.013930397148	-1.21434390862327	0.204064284066243	-5.95079101754559	2.66849635302829e-09	9.28552399140658e-08
GPLD1	525.018531649145	-1.41467402862349	0.237868535357242	-5.94729364478101	2.7261210781178e-09	9.46467486918602e-08
ANGPTL2	2476.23114219749	1.68623076225875	0.283761332260115	5.94242615379687	2.80834180155797e-09	9.72822221820586e-08
FBLN1	2487.16978233119	-1.64801873857558	0.277388926693179	-5.94118430833564	2.82970245349691e-09	9.78023841270288e-08
CCDC141	237.202661409659	-2.65407120563049	0.4471224387034	-5.93589356268266	2.92249360607295e-09	1.00783532298914e-07
CDKN1C	87.2261200628143	-1.60615963361916	0.270756306062553	-5.93212271572391	2.99042974223052e-09	1.02896148385008e-07
EFNB2	971.44025815982	-0.980144940019573	0.165549996694141	-5.9205373578498	3.20891389759766e-09	1.10167945949817e-07
LDB3	2090.8503970902	-2.19638781927481	0.371011300415748	-5.92000248190171	3.21936760296747e-09	1.10281225777208e-07
DCLK1	176.872333245997	-3.13032199875511	0.529888391451261	-5.90751193884766	3.47313166462576e-09	1.18710254124626e-07
STAC2	387.049003670554	2.10830850693979	0.357058903337001	5.90465182981284	3.53392281155152e-09	1.20520841017847e-07
GPC3	137.597391564534	-2.65160723372421	0.44925922843185	-5.90217644049229	3.587372007061e-09	1.22073597105619e-07
GRASP	67.9018881425273	-2.28380375246993	0.38712423156342	-5.89940790646629	3.6480832617187e-09	1.23866086959017e-07
PDP1	1581.65276801552	-0.751695647267848	0.127491720533141	-5.89603500622967	3.72340014237174e-09	1.26145523504748e-07
LOC653513	563.666175509051	-1.6893051126599	0.286693965642337	-5.89236368779166	3.8071011744046e-09	1.28698387288261e-07
DIO3	75.982299260901	8.68122171967137	1.47358973992142	5.89120668018108	3.83385686180035e-09	1.29319263730093e-07
C1QTNF2	205.616616202733	-1.78232311250796	0.302595371077619	-5.8901202161839	3.85914781107508e-09	1.29888129929525e-07
SYNE1	17726.8158183541	-0.882261582043283	0.149823650681572	-5.88866696299102	3.8932309787763e-09	1.30480149888002e-07
FAM162B	16.7659222821405	-6.46803481869514	1.09839037727977	-5.88864847369984	3.89366649033285e-09	1.30480149888002e-07
HSPA8	7539.3789841406	1.08874699583466	0.185100086210955	5.88193673013113	4.05493357107413e-09	1.35589590017587e-07
PCDH19	56.3252618122963	-3.69789039435212	0.628846834995541	-5.88043095482598	4.09199674579228e-09	1.3653274856361e-07
TXN	2707.58130451745	1.22753076051261	0.208776446002184	5.87964199993981	4.11154751691227e-09	1.36888779639746e-07
ITGB8	265.066558436233	-2.19326514087641	0.37315471063418	-5.87762951497768	4.1618307267539e-09	1.38191282314984e-07
IFI30	246.616247627217	2.06996201590297	0.352192456353419	5.87736045608483	4.16859852588179e-09	1.38191282314984e-07
EHD3	1947.01795528109	-1.50394474881006	0.255937113112033	-5.87622768157007	4.19720954592499e-09	1.38841169850716e-07
VMP1	3941.54216250308	1.17091735915744	0.1993814419597	5.87274997937929	4.28624669133991e-09	1.41482853847976e-07
YIPF1	335.721957351273	0.967208143888837	0.164750719319558	5.87073700123151	4.33862065649033e-09	1.4290563551239e-07
ECM2	3090.02611969516	-1.14349457839895	0.195033803106382	-5.86305840416403	4.5441829494795e-09	1.49357313787263e-07
CNIH4	826.765374634442	0.658412675554349	0.11263874970879	5.84534786879801	5.0551074222441e-09	1.657967679019e-07
GPD1L	820.82788389128	-1.30132229122255	0.222738488401695	-5.8423773123381	5.14610846631455e-09	1.68410518574245e-07
SORBS2	5628.91139288092	-1.25482426964003	0.214792267927738	-5.84203650227385	5.15665032546505e-09	1.68410518574245e-07
CDC42EP4	485.83385963084	1.17470383235442	0.201208552579141	5.83824006135312	5.27551085904898e-09	1.71928118165412e-07
TMEM47	7625.19726231004	-1.39930873649232	0.239756465645517	-5.83637539335942	5.33486260519329e-09	1.73495584512773e-07
MTURN	3458.65683444296	-0.817976536606215	0.140280872543195	-5.83099122337112	5.50990830406367e-09	1.78811024225561e-07
C1QTNF9	15.6742750234358	-6.67391031077572	1.14698781462861	-5.81864098786151	5.93280060808814e-09	1.9213050708756e-07
RELB	162.151761152679	2.36482640703096	0.406482374520467	5.81778339053637	5.96331072541003e-09	1.92713699857853e-07
AGO4	1249.43690440887	-0.725222959428217	0.124694670487355	-5.81599002261899	6.02760616958555e-09	1.9438399394176e-07
UGDH	1930.67136220547	1.00328603951912	0.172614820686742	5.81228214082418	6.16268585362599e-09	1.98325266041012e-07
CXCL8	1889.97442302189	5.32553047397255	0.917547852207313	5.80409017487328	6.47164427374215e-09	2.07834159332782e-07
MRAP2	2430.34519457755	-1.12229088314169	0.193389094449339	-5.80327906460975	6.50304234679715e-09	2.08408311384362e-07
TINAGL1	2019.55295290251	-1.53250538225568	0.264269904291927	-5.79901592034026	6.67052002470322e-09	2.13332087512033e-07
CDH8	104.377081731992	-2.98964516851865	0.516281601692725	-5.79072575647969	7.00829283090632e-09	2.23670463744143e-07
ACVR1B	537.058189211244	1.12662824368284	0.194581511837863	5.79000663034015	7.03836458590687e-09	2.24166095230897e-07
TFE3	870.588841105268	0.753060336870444	0.130110677854804	5.78784423604969	7.12954754783285e-09	2.2660201123679e-07
SPTAN1	10933.2381081304	-0.627323909614349	0.108446816677054	-5.78462262735168	7.26752919679546e-09	2.29661375873559e-07
NOVA2	53.7656006469117	-4.46294221966707	0.771519716170318	-5.78461201460967	7.26798800444809e-09	2.29661375873559e-07
USHBP1	10.8880624946468	-6.14651182602497	1.06257317339442	-5.78455392995645	7.27049960598746e-09	2.29661375873559e-07
PNMA2	1601.77476197336	1.05369994743477	0.182178113299698	5.78389976902078	7.29884410749615e-09	2.30085239094178e-07
RPF2	968.32123630032	1.1888682607352	0.205612503160351	5.78208154884453	7.37819237158003e-09	2.32111908995727e-07
SLC8A1	1010.51623824552	-1.92454889175942	0.333016233582702	-5.77914437099497	7.50814789252477e-09	2.35719144120711e-07
PTPN21	2167.09858490325	-0.819171142296923	0.141832567800704	-5.77562089581556	7.66698257938843e-09	2.40216537522912e-07
NPY2R	11.7356810652708	7.19664832918085	1.24669793481599	5.77256777941408	7.8072523042421e-09	2.44115201358807e-07
LRIG3	652.39742889453	-0.869073497638511	0.150692749181604	-5.7671885499359	8.06048569168536e-09	2.51523050480425e-07
CD3EAP	89.0444999927291	1.95164674603982	0.338507026862827	5.76545415948097	8.14382360375192e-09	2.53610183539062e-07
MASP1	340.566458676153	-2.43984738448214	0.424183226438802	-5.75187143764664	8.82609097542396e-09	2.74302807230162e-07
PLA2G2A	386.361163504718	-7.23945400185801	1.25939599138625	-5.74835401364851	9.01164048374344e-09	2.7950591158331e-07
JUN	2287.15695886109	-1.50841207828633	0.262672461990602	-5.74255887676684	9.32564378255313e-09	2.88664254835455e-07
ICA1	78.6742426269097	-3.0572758451178	0.532447900255251	-5.74192487875747	9.36063491476788e-09	2.8916670783797e-07
RASSF9	289.841433823764	-1.1292852873259	0.196738688301536	-5.74002651473954	9.46617288334452e-09	2.91842109993511e-07
TSPAN12	202.239227078943	-1.5868146721216	0.27667721132953	-5.73525612932269	9.73650949234276e-09	2.99045129502964e-07
EFHD1	1714.43756145679	-1.56682177042861	0.273208091306491	-5.73490251674469	9.75684470205438e-09	2.99045129502964e-07
SLIT3	2441.66911944502	-1.05276295003221	0.183571849360745	-5.7348823019339	9.75800844242562e-09	2.99045129502964e-07
MAFB	539.478434639164	1.45412261789354	0.253615992363944	5.73356042866115	9.83440054710374e-09	3.00788262765088e-07
BTC	186.424375419431	-2.31597649893672	0.40410442234571	-5.73113376362758	9.97615531623634e-09	3.04519671682739e-07
PHYHIP	127.700466513671	3.13043571854269	0.546911297717307	5.72384540529419	1.04139520536286e-08	3.1725508084325e-07
TEAD4	98.8875221314318	1.3650781813866	0.238542180945267	5.72258615217328	1.0491461199565e-08	3.18985945544958e-07
KLHL9	1179.2741679536	-0.616318142397135	0.10780843122564	-5.71678982237667	1.0855524759969e-08	3.29405342864021e-07
BACH2	375.263361862289	-1.92200234674825	0.336628566968855	-5.70956399825113	1.13265960335808e-08	3.42913334240232e-07
NFIC	2790.38546720746	0.734555819467218	0.128659859464847	5.70928510665689	1.13451703186843e-08	3.42913334240232e-07
FXYD6	70.7459204312289	-3.04210195671056	0.533300745829068	-5.70428970989215	1.16829226522493e-08	3.52431022865799e-07
COL4A5	886.345521818116	-0.941783404673583	0.165120621416481	-5.7036086504189	1.17297211603609e-08	3.53151663451102e-07
SPOCK1	2266.09442147763	1.63931038498428	0.287442319894807	5.70309335655307	1.17652502067773e-08	3.53530861476553e-07
PPM1H	347.555980305166	-1.42738194614656	0.250347961147789	-5.70159205452417	1.18693608311052e-08	3.55965364224683e-07
EMCN	321.805800626649	-4.92037263639703	0.864788439913799	-5.68968363740788	1.27274950194922e-08	3.80959875195091e-07
FZD6	1082.06209123308	-0.785936369078373	0.13833428140502	-5.68142879043322	1.33574127555741e-08	3.99039762843362e-07
PDLIM7	2562.33136286087	-1.31935025290705	0.232323306212929	-5.67894058677798	1.35531541804927e-08	4.04104200565368e-07
CAMK2D	3085.67415381746	0.810101046469775	0.142694908856361	5.67715451772169	1.36953754073564e-08	4.07556393637835e-07
STK24	1401.49703541876	0.699677650215051	0.12328612429335	5.675234372282	1.38498899972058e-08	4.11360412922789e-07
ZMIZ1	1545.84201355002	0.706864319417988	0.124830616812644	5.66258773261456	1.49107097613272e-08	4.42016521097806e-07
HACD1	430.368104843514	-1.29684520887435	0.229036776624533	-5.66217018937667	1.49470468804708e-08	4.42243239275349e-07
NAP1L3	353.377029272857	-1.16414291253744	0.205712520317134	-5.65907661207376	1.52189610178016e-08	4.49425831588912e-07
PRRC2C	11157.4597223714	0.786728018841714	0.139107466708082	5.65554126934585	1.55355893565501e-08	4.57898871761413e-07
MICALCL	377.156163707502	1.41246162984892	0.250120905035692	5.6471154606104	1.63162256265528e-08	4.79989729071206e-07
MYH10	46124.6506889431	-2.03438587758577	0.360535291107676	-5.64268166740489	1.67421728025216e-08	4.9158208333499e-07
TPM1	11330.7359129771	-1.53492519547208	0.272110235120404	-5.64082124581936	1.69240992193531e-08	4.95979067426478e-07
EBF2	105.929974720245	-5.40141501648354	0.957632352136996	-5.64038485586881	1.69670499769304e-08	4.96294260710402e-07
FSTL1	4427.84991507266	-0.896606791154471	0.159063535768941	-5.63678398584638	1.73255215900133e-08	5.05819915359953e-07
DENND1B	423.079054882754	-1.02342071773196	0.181854271696737	-5.62769688159231	1.82631655725931e-08	5.32186573348815e-07
GATM	230.394616237194	-1.58486424111957	0.282144591548681	-5.61720581784082	1.94070202087254e-08	5.64451351919815e-07
GAPDH	21255.2128613591	1.16538552012673	0.207636442986421	5.61262514116052	1.99279993403025e-08	5.7851244789221e-07
STON1-GTF2A1L	8.74942608895983	6.17523148326921	1.10101858094705	5.60865328717479	2.03907050832291e-08	5.90832178304468e-07
GLUL	6726.54300278626	1.03641542355845	0.184843605021405	5.60698555645693	2.05880834499186e-08	5.9435934754064e-07
GRPEL1	349.750631121745	0.972914901926054	0.173518734824042	5.60697323498033	2.05895485946612e-08	5.9435934754064e-07
GIPC3	35.5276723772627	-3.02426857242272	0.540006253509663	-5.60043250011846	2.13817655479698e-08	6.16074609199916e-07
PTGFR	72.9915297397539	-3.55964580770702	0.636031329058558	-5.59665168219927	2.18531133010642e-08	6.28480861074449e-07
IFNGR1	2053.5067753581	0.781498692956588	0.139705998850674	5.59388071654605	2.22049538651704e-08	6.37410360952703e-07
RASSF8	3504.29922541186	0.846188684823353	0.151298877419792	5.59282857384015	2.23399838069609e-08	6.40094517442942e-07
RBM8A	1961.17183539715	0.745091029355405	0.13327476117147	5.59063863859998	2.26235966682528e-08	6.47018075400959e-07
XPR1	1556.94367284341	0.631980226320932	0.113107197660592	5.58744482572504	2.30434935054676e-08	6.57806393308857e-07
NFIL3	672.940447862372	1.47946299950867	0.26496134122681	5.58369380475858	2.35463113474374e-08	6.70917540518942e-07
ERN1	427.847510496503	1.13880773257201	0.204020307725886	5.58183518722103	2.37993853812259e-08	6.76857967252754e-07
PTPRQ	96.1387711932217	-2.49557319772223	0.44711357477683	-5.58151963730437	2.3842612793918e-08	6.76857967252754e-07
TCEB3	1500.59771653286	0.626013882868952	0.112275621515191	5.57568842123266	2.46552877880869e-08	6.97508115942027e-07
RGS2	3313.56159500926	1.30413334903586	0.233904729456196	5.57548943994349	2.46834881296358e-08	6.97508115942027e-07
APOOL	955.451543685549	-0.804075099334913	0.144220118969991	-5.57533238134566	2.47057691407296e-08	6.97508115942027e-07
SLC3A2	458.008464174443	1.10460550363753	0.198491567170203	5.56499965910566	2.62152922903877e-08	7.38772816556355e-07
ANPEP	240.204774096254	2.37490497422343	0.427162278128051	5.55972541543451	2.70199411456209e-08	7.60059110875449e-07
ADAM22	271.422868166041	-2.09526064650806	0.377583716346037	-5.54912872510597	2.87096741799681e-08	8.06119540044096e-07
NRBP2	184.825123487668	-1.36925952795493	0.246802636036313	-5.54799393533816	2.889658976016e-08	8.09892602096122e-07
CFI	244.15958825814	-4.10143777872315	0.739375963130919	-5.54716136748	2.90344755725138e-08	8.12280292105809e-07
ITFG1	703.536252997651	-0.874109041027885	0.157609061886908	-5.54605826951183	2.92181488126688e-08	8.15937978165379e-07
GPD1	33.6831888740121	-4.17396082645392	0.752885680619699	-5.54395034186112	2.95722734469529e-08	8.24333806844084e-07
IPO4	246.555838640384	1.04190329343358	0.188019489234527	5.54146433263604	2.99952676728538e-08	8.34615615843036e-07
SLC10A4	89.8134043025361	-2.67181809266774	0.482652591576774	-5.53569614935496	3.09994584070129e-08	8.61002975394782e-07
APLNR	212.302112804733	-4.12893893055323	0.748288785448181	-5.51784152167968	3.43188697436567e-08	9.51484491184296e-07
SVEP1	2145.69852798723	-1.49978438072389	0.27220598299908	-5.50974069048643	3.5936270015547e-08	9.94537885618775e-07
ALDH1B1	3032.422779647	-1.52776672875007	0.277567394459119	-5.50412894038636	3.70997957092455e-08	1.02489847824018e-06
EBF3	103.872265064879	-4.8868880886404	0.887972582785671	-5.50342227156347	3.72488795719543e-08	1.02717616923377e-06
ASPN	5138.28184815658	-1.93682915448877	0.35235907544453	-5.49674831574948	3.8685821411091e-08	1.06376363966302e-06
ZNF143	543.106884377926	0.621385602464563	0.113048647104041	5.49662130757467	3.87136815991537e-08	1.06376363966302e-06
FOXL1	630.964227725862	1.07253224480462	0.195165180547245	5.49551022265976	3.89582373929039e-08	1.06857870002067e-06
PTPN5	10.2382594481223	-5.74491293564625	1.04555810480303	-5.49458983604599	3.91619533461246e-08	1.07225845618208e-06
SLC43A2	173.289583478862	2.10486006227757	0.383223452157301	5.49251370298075	3.96252795095896e-08	1.08302071567433e-06
HIPK2	4504.31483622287	1.0587955318432	0.192805575220937	5.49151927079867	3.98490833070371e-08	1.08690378932516e-06
A4GALT	606.931478107202	1.58511790957623	0.288662137646277	5.49125674222858	3.99083713758055e-08	1.08690378932516e-06
MKX	557.06258050366	-1.35353668366823	0.246793350381285	-5.48449413882942	4.1465423230175e-08	1.12731834055229e-06
IRAK2	240.458872216652	1.98412328256749	0.362245542241796	5.47728833400827	4.31893153347737e-08	1.17211847867172e-06
BAZ1A	1050.78152435836	1.02712530516721	0.187629784776187	5.47421245721946	4.39461574820483e-08	1.19056242106463e-06
NEO1	622.414724477954	-0.72883907618685	0.133167430613333	-5.47310309157438	4.4222267558745e-08	1.19594079722466e-06
GUCY1A3	5299.88662910131	-0.907573433323491	0.165867699772763	-5.47167070241436	4.45812636767841e-08	1.20353796773665e-06
RAB9B	312.636005076349	-1.18458178844147	0.21651938524855	-5.47101954442391	4.47453944139966e-08	1.20585708897161e-06
GNB4	3967.62744788201	-1.00807823492525	0.184450016204079	-5.46531930802271	4.62074268449699e-08	1.24308461573335e-06
DCLK2	293.249437494954	-1.06461783288048	0.194974573335843	-5.46029061464687	4.75355818385118e-08	1.27658709763181e-06
NRARP	61.3686778507159	-3.19861742099659	0.585833489740043	-5.45994293091018	4.7628765744868e-08	1.27686508514285e-06
PRSS35	246.307118613639	-1.48156294227922	0.271591091446614	-5.45512348872625	4.89388230576572e-08	1.30970825943366e-06
BZW1	2256.47018850103	0.991414368377167	0.181807913018737	5.45308700768701	4.95028323686597e-08	1.32250634482303e-06
HILPDA	671.710757446352	3.00559431911161	0.552143731068983	5.44349985336716	5.22437767128477e-08	1.39331802427084e-06
NOTCH4	126.353499162384	-2.30706168854364	0.424014191311176	-5.44100111698981	5.29819819704039e-08	1.41056520219996e-06
MMP28	63.1580662325352	-2.39929306484211	0.441316701275957	-5.43666953438461	5.42856862679002e-08	1.44278250658566e-06
LGI1	39.0188011004058	-3.69680895199044	0.680327456513353	-5.43386705416303	5.51456738310791e-08	1.46311628589688e-06
CABIN1	1070.24476606249	0.495071649838033	0.0912125325017516	5.42767135457538	5.70940438575235e-08	1.51220736437066e-06
ACE	56.9397935159387	-3.55214963460262	0.654997451127247	-5.42315031682854	5.85577089268101e-08	1.54831403620373e-06
HMGN3	305.748813145455	-0.927864196992736	0.171228681996482	-5.4188596570042	5.99803769134383e-08	1.58321491459016e-06
GLS	5712.1012189643	-0.917476253762642	0.169595136766674	-5.40980284726496	6.3094169469227e-08	1.66255832883442e-06
RAB23	2317.53241137883	-1.11490531677857	0.206452360010306	-5.40030308552984	6.65284011567452e-08	1.75006024544578e-06
CNTN3	974.227367259872	-1.17069025552117	0.217034764877216	-5.39402181112997	6.88978493319776e-08	1.80930212513192e-06
MTCL1	126.080021035556	2.04986185179662	0.380217371367354	5.39128931543771	6.99539423787218e-08	1.83391160164625e-06
FAM84B	143.44300354518	-1.8290532936791	0.339524472520218	-5.38710296816728	7.16024175738744e-08	1.87394103039265e-06
SH3BGRL2	700.877176682573	-1.39904511370317	0.259746384097995	-5.3861966878251	7.19642100098215e-08	1.88021745305322e-06
PTPN12	2615.17613525189	0.691099029401864	0.128323665504263	5.38559295891453	7.22062041181454e-08	1.88334794666872e-06
PCDH17	125.662118051965	-4.234857255452	0.786967797183159	-5.38123322276983	7.39772754759653e-08	1.92628327949663e-06
FGL2	20345.6750237929	-1.1354993211447	0.211207709679912	-5.37622098580382	7.60654246827037e-08	1.97731622509929e-06
NDRG1	5661.7264392292	1.82977199379634	0.341019528169881	5.36559300171462	8.06836930479186e-08	2.09383691638664e-06
ARNTL2	667.253942821594	1.27047342429512	0.236834448547683	5.36439454684875	8.12211938021908e-08	2.10424319741306e-06
PTP4A2	6826.53104743922	0.633172707571576	0.118189525466311	5.35726584122767	8.44907603842877e-08	2.18527696530838e-06
ANKRD29	59.7777365149751	-3.21104934176906	0.599553269348798	-5.35573652238896	8.52086007126138e-08	2.20015172526791e-06
ADHFE1	210.53948324113	-1.38930716376914	0.259734603972845	-5.34894905229644	8.84664390819244e-08	2.28045176997971e-06
PCDH12	102.872242484356	-2.20471965774009	0.412361051741564	-5.34657589126978	8.96337080294256e-08	2.3066838218257e-06
ISLR	775.768950390122	-1.24961476402619	0.233751641904976	-5.34590796386439	8.99649164468331e-08	2.31134864504655e-06
ZMPSTE24	2037.64913630835	-0.83841348047452	0.156843269331824	-5.34554963082756	9.01430928324212e-08	2.31207283862192e-06
GNPNAT1	1265.88343011607	1.11003203859401	0.20766769840068	5.34523205651501	9.03012880036421e-08	2.31228298102349e-06
B4GALT1	3002.84941769743	1.00715492479776	0.18845486884692	5.34427648890232	9.07789133634294e-08	2.32065829104024e-06
TIMP3	10828.3869212866	-2.24839849245221	0.420924504718157	-5.34157186680707	9.21440716908648e-08	2.35165706144815e-06
BCKDHB	396.173206661857	-0.844924620544277	0.158194377671223	-5.34105341152066	9.2408022550089e-08	2.35449531836301e-06
CTSL	2367.67508910784	1.05132804048166	0.196872468726387	5.34014759546087	9.28709403675335e-08	2.36238538905203e-06
APOL2	761.003528637891	1.01524831579087	0.190167272556678	5.33871208300724	9.36091613679141e-08	2.37724089371729e-06
PPP1R9B	1846.14427258844	0.799163362578341	0.14976282186425	5.33619327300556	9.49182255214818e-08	2.40652047107507e-06
SATB1	1140.97388367655	-0.7288783177295	0.136760502189959	-5.32959667490177	9.8431114017126e-08	2.49148706498193e-06
TNIP2	374.039377903389	1.16201881991397	0.218118656124664	5.3274618529184	9.95946872131725e-08	2.51680672687058e-06
MLKL	459.303890317419	1.35952029335534	0.25537481503571	5.32362712887421	1.01718305520818e-07	2.56626461473553e-06
RFFL	243.98333440954	1.27029786035904	0.238666660207745	5.32247721258312	1.02363610430687e-07	2.57832525292327e-06
TRPC1	905.449677179069	-0.693241318051535	0.130363992441604	-5.31773617137468	1.05066263598825e-07	2.6420823056703e-06
EPHA3	267.146681322439	-1.5771558839753	0.296777333288221	-5.31427338638296	1.07083750435446e-07	2.6884299885381e-06
EPHB4	140.432483581534	-1.80837028895491	0.340725939758787	-5.3074042153501	1.11197404667913e-07	2.78716746822094e-06
KCTD7	350.051545129897	-0.949372343101217	0.178933708906635	-5.30572103435574	1.12228482215168e-07	2.80844489179679e-06
CIDEC	32.0873485804805	-8.29639341848148	1.56481761748849	-5.30182771829798	1.14649011609003e-07	2.86436712147939e-06
PRMT5	754.711279619238	0.82265245345374	0.155196079568983	5.30072960437172	1.15340808373256e-07	2.8769879629025e-06
DDX21	2647.1483510819	0.926848275069228	0.175015844778092	5.29579636771977	1.18498832691543e-07	2.95098466226193e-06
SLC39A1	1039.85960295403	0.900960614577026	0.17027960316074	5.29106597533318	1.21605485161001e-07	3.0234654092852e-06
EPHA7	40.886662126766	-3.96624271886642	0.750056841657071	-5.28792285942483	1.23713126240443e-07	3.07091439773981e-06
MRTO4	334.94154894781	1.11266389216203	0.210501397984616	5.28577911032849	1.25170861308991e-07	3.10210422359823e-06
RAVER2	1215.65424674539	-0.998551503394139	0.188947843828561	-5.28479967360812	1.25842389458056e-07	3.11374066371738e-06
H3F3B	6806.46606510905	0.758279972413775	0.143551865953321	5.28227179339033	1.27591718904776e-07	3.15196529954668e-06
BCL3	142.721761328137	1.86038727516776	0.352285473456217	5.2809082841702	1.28545030282242e-07	3.17043462688122e-06
MATN2	108.316073440788	-2.27287110238374	0.43043005534057	-5.28046560453445	1.28856013348473e-07	3.17302786863692e-06
CAP2	467.604714787169	-1.19553651250373	0.226471832613581	-5.27896338677855	1.29916758542808e-07	3.19404598554607e-06
TNKS1BP1	2530.89179459981	0.918681309949812	0.174136831534511	5.27562895140736	1.32301540212087e-07	3.24749720122502e-06
FPR1	135.742293436882	1.84073170820387	0.349461406595	5.26733903505729	1.38415435181478e-07	3.39216841545705e-06
EGFL7	57.2609249513531	-2.82446063290999	0.536361389721688	-5.26596561019348	1.3945439026838e-07	3.41220543807472e-06
NCL	1330.03400821586	0.824448361002873	0.156718028195421	5.26071167750284	1.43498898455231e-07	3.5056030422938e-06
EPB41L2	4050.63401303524	-0.743655641560096	0.141385024872814	-5.25979071849419	1.44219448119001e-07	3.51763100119368e-06
DTWD2	242.382933187473	-0.844992485256677	0.160674994032819	-5.25901675206586	1.44827697244444e-07	3.52688618171107e-06
CALM1	14174.0898053726	-0.833017354491625	0.158464033924914	-5.2568228503279	1.46565368408596e-07	3.56357279813644e-06
HPS5	1345.87233076955	-0.739297073439725	0.140656325152268	-5.25605281269363	1.47180041098335e-07	3.57288241500918e-06
KAT2B	773.720262059901	-0.691794113476765	0.131691115048671	-5.2531570806511	1.49513915858306e-07	3.62383178137701e-06
FLNB	2647.52750157351	-0.857801708302795	0.163604590204477	-5.24313961625829	1.57866990154966e-07	3.8202820302022e-06
CLEC3B	116.168533438439	-2.17468427683214	0.415055059065404	-5.23950793836596	1.61005320916636e-07	3.89012072402813e-06
MAPK1IP1L	2845.06755695513	0.689432921360605	0.131742141004081	5.23319961332074	1.66600653457719e-07	4.01901263388221e-06
XRN2	2408.43165761261	0.660864356109517	0.126335471217264	5.2310277528708	1.68570196865329e-07	4.06017122606102e-06
KLF12	1746.89238475123	-0.5850242898108	0.111935899040404	-5.2264223973368	1.72821303779023e-07	4.15606926326621e-06
IGF1	316.778600221034	-3.3956428842914	0.649765214760466	-5.22595363241043	1.73259777676214e-07	4.15675827469286e-06
RIMKLB	226.003520806025	-0.994101539002693	0.190228980541192	-5.22581541558244	1.73389268285924e-07	4.15675827469286e-06
GBP4	457.822831431539	-1.75637838477626	0.336457774281036	-5.22020449231527	1.78725674697615e-07	4.27803769481947e-06
EIF4EBP1	89.8873078092593	2.03381488140378	0.39040652411863	5.20947974933374	1.89370874487655e-07	4.52581710112744e-06
EPDR1	1030.91661317865	-0.778423875511149	0.14950439369982	-5.20669564450459	1.92233002215736e-07	4.58710793986929e-06
ASAP3	191.662448114653	-1.2761932546513	0.245143025309749	-5.2059129687201	1.93045112498395e-07	4.59936693842776e-06
VWA1	66.3799155768113	-2.01108272896055	0.386359873366095	-5.20520599470988	1.9378152387232e-07	4.60978733100589e-06
RBP7	70.8216694802895	-2.00661380694604	0.385695143009646	-5.20259029265466	1.96529820273568e-07	4.66796175580439e-06
PLSCR4	4173.09231957595	-0.893240433020924	0.171780440651924	-5.19989603956648	1.99400023584848e-07	4.72884825163144e-06
LPCAT3	267.513476166009	1.52371222821519	0.293214339622071	5.19658155252275	2.02986573449415e-07	4.80651003029605e-06
LRRC8A	1467.87627326743	0.934520697609966	0.179853904365713	5.19599894651005	2.03623410973867e-07	4.81419460147571e-06
C17orf62	239.236694606237	1.01587538447736	0.195584330389965	5.19405303304136	2.05764484401358e-07	4.8573652787855e-06
SEMA3D	728.501299205656	-1.61873422247296	0.312246671968214	-5.18415204322096	2.16999859150741e-07	5.11475967707749e-06
GRIA2	1977.63105122497	-1.34538313603032	0.259861318956122	-5.17731204257256	2.25105539985239e-07	5.29771282270606e-06
NRIP3	114.243437836718	1.57645948369075	0.304623314782962	5.17511105416848	2.27775458488754e-07	5.35237605579901e-06
SPRY4	2297.00051199775	1.12735190160648	0.217890036796824	5.17394883299647	2.29197613827704e-07	5.37759698196964e-06
THBS4	117.791373802517	-4.27761980957749	0.827107896169492	-5.17177967879164	2.31874888261104e-07	5.42554033472893e-06
FHL1	12319.4169185057	-1.39477701218223	0.269692894033375	-5.171723256489	2.31944929003332e-07	5.42554033472893e-06
PM20D2	1786.27071751283	0.716584862473506	0.138650880816137	5.16826765365999	2.36273781203532e-07	5.5184247534128e-06
ITPR1	6114.59460897041	0.718194046521611	0.138975520695705	5.16777374120538	2.36898848167404e-07	5.52465316868461e-06
FABP4	554.810625147136	-4.36993200964462	0.846295558527028	-5.16360031151582	2.42244667291379e-07	5.6407878342849e-06
SOX18	17.324393034074	-5.21302018811533	1.00976526030821	-5.16260599668893	2.43535389324125e-07	5.66228963262653e-06
ABCA10	255.198217918988	-3.71869783489621	0.720817335351636	-5.15900166729775	2.48270100448993e-07	5.76368011810427e-06
KAZALD1	104.453286104914	-1.59672567831445	0.309704237799807	-5.15564685087253	2.52756863442662e-07	5.85901812025359e-06
TSPAN2	1576.69843589821	-1.30156960646403	0.252502162250856	-5.15468697321864	2.54054958429707e-07	5.88026604233322e-06
GTPBP4	759.694844815136	0.863145895218512	0.16751371789182	5.15268782808538	2.56779216724718e-07	5.93441023360048e-06
NOP14	528.749015394803	0.8450277063239	0.164066776865576	5.15051080095424	2.59777970352081e-07	5.98820059825386e-06
ARNT	2484.59285936044	0.410242865109558	0.0796520880425893	5.15043453588064	2.5988363284021e-07	5.98820059825386e-06
CFL2	2500.39733442294	-0.758200731774853	0.147231471066341	-5.14971918899878	2.60876742886057e-07	6.00211192774414e-06
MYOM1	652.244863593983	-1.73192897889629	0.336410352906978	-5.14826301845471	2.62909670322281e-07	6.03986969898354e-06
CDS2	4168.79536690141	-0.626627711965807	0.12177214375272	-5.14590359219004	2.66236135805068e-07	6.10718754975466e-06
MEGF10	157.256961116726	-2.46117290571819	0.478465985214205	-5.14388270383808	2.69117598311928e-07	6.16301787228659e-06
CD59	11212.1888714659	0.804454276878554	0.156397941119552	5.14363725711467	2.6946961050413e-07	6.16301787228659e-06
C1R	6845.84755593282	1.33157685948819	0.258898215483273	5.14324464153835	2.70033612576018e-07	6.16676761164343e-06
FUCA1	635.997210935938	-0.911714679180202	0.177666061916281	-5.13161978909522	2.87259314339411e-07	6.55044723452962e-06
SEH1L	609.565300853423	0.705895683057374	0.137877730858297	5.1197222253596	3.0598601355181e-07	6.96717045627941e-06
SERPINB1	1506.73032544003	1.0726686580075	0.209701051110792	5.11522785568096	3.13362448411848e-07	7.12460492959976e-06
PPP2R2B	391.186252456632	-1.25272454064627	0.244945277524702	-5.11430370614079	3.14900358214451e-07	7.14902654179052e-06
NKD1	724.276839856508	-1.63164758387488	0.319119727379745	-5.11296370572935	3.17143250358202e-07	7.18935765334071e-06
TRAF5	1102.16134847508	-0.808154764307294	0.158133838137085	-5.11057452236572	3.21180586337271e-07	7.27018904315569e-06
FN1	225422.027670489	1.08351594509767	0.212026563295399	5.11028395809112	3.21674964428288e-07	7.27070319158661e-06
GIMAP7	129.938173519046	-2.32849814133262	0.455708782042297	-5.10961875893035	3.2280952955796e-07	7.2856645653528e-06
TSPAN18	147.013223387737	-4.02928457385907	0.788999657000365	-5.10682677503016	3.27613822377887e-07	7.38328519291685e-06
DES	1861.39918622965	-2.75192966687067	0.539008533460637	-5.10554007225497	3.29851076588297e-07	7.42285305928262e-06
SPTBN1	381.885659766339	-1.0988712333394	0.21527114455949	-5.10459140071015	3.31510017529118e-07	7.44931037931684e-06
PDIA6	3906.07148066029	0.590827272579241	0.115762430485705	5.10379118769625	3.32915608972645e-07	7.47000598590004e-06
HSPA5	12931.3168334683	1.37307279870223	0.269205013936672	5.10047260496135	3.38806419227316e-07	7.59113510521669e-06
ILK	4370.11973809656	-0.850986524894236	0.167287956643823	-5.08695629958644	3.63855631701395e-07	8.14054363233237e-06
ALDH5A1	265.80652028943	-1.04750325034845	0.205936803944232	-5.0865276642446	3.64678547544231e-07	8.14713015999177e-06
STK4	1897.45923395535	0.622856418360591	0.12250173669244	5.08447010775341	3.68653819811351e-07	8.2240211756758e-06
MRGPRF	169.543712604482	-2.21291188297919	0.43539715344986	-5.08251343731863	3.72472951684332e-07	8.28583033981621e-06
FZD4	4744.01863361585	-0.796941608093781	0.156801107032245	-5.08249988266916	3.72499541063421e-07	8.28583033981621e-06
CTNNA3	165.233582783807	-1.87901744669998	0.369942533227967	-5.07921441285607	3.78998781717409e-07	8.4182510377145e-06
MTTP	61.6121400592426	-3.17047408148977	0.624809776418344	-5.07430293370915	3.88919049748604e-07	8.62616856384854e-06
PFN2	2944.40674783087	-0.810571972050175	0.159789620169686	-5.07274484531224	3.9211811629316e-07	8.68462753255613e-06
TM7SF3	1052.78669646649	-0.673239615901714	0.132822480115579	-5.0687173987105	4.00505355667348e-07	8.85766148868318e-06
SYNGAP1	127.812486334983	1.08114123840933	0.213743987918194	5.05811297402721	4.23425571491695e-07	9.35115355951931e-06
CRACR2B	14.5419532486944	-4.2247285539511	0.835518668058463	-5.05641431539563	4.27212681787317e-07	9.42129254613948e-06
TMEM52B	6.66360648086911	6.07754828695062	1.20226125745946	5.05509784104107	4.30170179186392e-07	9.47296187451175e-06
LNX1	350.658479977076	1.42904952369753	0.282717723680582	5.05468672106348	4.31097812464174e-07	9.47984704584199e-06
MYC	618.640084820514	1.55098133495306	0.306953816303675	5.05281658859927	4.35341909785256e-07	9.55953780532723e-06
PSMD11	1035.658673597	0.647957781664216	0.128285683746646	5.05089705055382	4.39740037200896e-07	9.64237933634681e-06
GARS	1375.37867889409	0.71286854683362	0.141151424683582	5.05038152063753	4.40928524042659e-07	9.65470624732611e-06
IRAK4	754.753669336235	0.912931337137137	0.180785773612019	5.04979633572475	4.42281346436549e-07	9.67059142598496e-06
DSTN	1756.66427850294	-1.24753668458593	0.247104174742617	-5.04862649886576	4.44997772138805e-07	9.71620489733666e-06
GLDN	1779.27452881659	1.00167475767034	0.198422287830045	5.04819679595823	4.45999601901802e-07	9.72430532293675e-06
FLT4	46.3613679862141	-3.3560873337045	0.665468200063419	-5.04319715560363	4.57817104159618e-07	9.96643967457976e-06
PLK2	897.33168059674	-0.852666654517535	0.169080771447312	-5.04295460222239	4.58398036281352e-07	9.96643967457976e-06
SFRP4	1318.21026604383	-2.28798453037347	0.454058244035373	-5.03896704977616	4.68051048120796e-07	1.0161981558848e-05
TANK	864.592209512163	0.808804599887254	0.160716412523442	5.03249535743141	4.84136334718805e-07	1.04868873650517e-05
CD69	78.3862859432473	-2.86912423541491	0.570130367096291	-5.03240030877067	4.84376503659865e-07	1.04868873650517e-05
MCL1	11199.7897563722	0.785681632278155	0.156241468810506	5.02863700821356	4.93978499162386e-07	1.06797735828726e-05
NFYA	1238.88977930069	0.717961796364451	0.142874360997393	5.02512691117163	5.03099725213345e-07	1.08617398657755e-05
BCL2L1	1475.60928918353	0.755281115664469	0.150435125046767	5.02064338650743	5.14986915604374e-07	1.10927972679852e-05
SEMA3A	64.3235923195377	-3.78688601813812	0.754277338313998	-5.02054857779869	5.15241183514592e-07	1.10927972679852e-05
CLIC2	200.935037925068	-1.60118224513434	0.319116100937856	-5.01755392607455	5.23335146301415e-07	1.12513406976797e-05
CARD6	708.02382747307	1.20190129163933	0.239715447533292	5.01386666569501	5.33469608775626e-07	1.1453250723226e-05
SPARC	61286.9001218865	-0.879752455556924	0.175494750344175	-5.01298445584031	5.35922277582269e-07	1.14899052975392e-05
AMT	103.698138212403	-1.61337437651423	0.321985019107789	-5.01071255111445	5.42288652668795e-07	1.1610249417902e-05
MGAT4A	1066.6957507582	0.788377810760496	0.157368839591494	5.00974533971916	5.45021065129037e-07	1.1652565490935e-05
SFRP1	5397.92119592876	-1.25875141575773	0.251319689942261	-5.00856664293562	5.48368880933913e-07	1.17079034620447e-05
EGR2	102.055112481556	-2.78311776568365	0.556213367642515	-5.00368730345293	5.62439646724981e-07	1.1991711140063e-05
DPT	1708.92679979081	-1.87139755484313	0.374335927333162	-4.99924644736964	5.75548012759655e-07	1.22432176010087e-05
RGS6	13.537497119447	-7.04920612909854	1.41007984680073	-4.99915387422362	5.75824376304335e-07	1.22432176010087e-05
FAT1	8018.84850846443	-0.736193003083141	0.147320864710449	-4.99720799582659	5.81663204658354e-07	1.23503282366509e-05
ASAP2	2920.90819361596	-0.723248262612261	0.14475174186791	-4.99647364017386	5.83881521738625e-07	1.23803764203589e-05
UBE2R2	1152.66507429868	0.642764231638166	0.128800151467473	4.99039965648247	6.02544949955424e-07	1.27585582466523e-05
APCDD1L	152.964864486618	1.38590705382296	0.277770571504791	4.98939483155095	6.0568737964335e-07	1.28075047423899e-05
NUDT15	151.40511500298	1.27070372485489	0.254853099993481	4.98602420330532	6.16344268704316e-07	1.30149957562699e-05
KLHL23	169.226787936752	-1.31635398651741	0.264256882643017	-4.98134229599486	6.31447325832145e-07	1.3315677876474e-05
ZDHHC2	1079.92094349819	-0.89779067055174	0.180397657921156	-4.97673129960548	6.46669916222563e-07	1.36057745674396e-05
NFKBIA	3995.26038474998	1.21832703692055	0.244809074676201	4.97664164832119	6.4696936477024e-07	1.36057745674396e-05
ASAH1	2125.30853604418	-0.848767163574388	0.170628169340436	-4.97436716841832	6.54611321441499e-07	1.37477295913089e-05
ARL4A	188.691772215626	-1.3567338047981	0.273027866539059	-4.96921366304565	6.72249620514816e-07	1.40989495241305e-05
COBL	27.5472588774829	-4.48548209872144	0.903344416250598	-4.96541741779817	6.85534600432349e-07	1.43580378609574e-05
TLE2	253.097649391204	1.59461191677561	0.321334093169371	4.96247348374301	6.96010709356455e-07	1.45576731136089e-05
ADGRD1	51.2373743605987	-3.36280110063151	0.677714216908131	-4.96197514635783	6.97799261478628e-07	1.45753057123212e-05
MAP3K5	2078.36121803502	0.791691083763903	0.159681782512687	4.95792989849046	7.12482602849053e-07	1.48618664721491e-05
ST8SIA6	19.1530187772156	-5.44052977170266	1.0974348112304	-4.95749698845708	7.1407148822337e-07	1.48748810688693e-05
TGFB2	1086.07625706583	-1.54264723874267	0.311659475392267	-4.94978449412145	7.4295702179341e-07	1.54557118636241e-05
AKR1C3	987.879011061287	1.05954859674862	0.214072329319777	4.94948880182405	7.44086586017908e-07	1.54583486839165e-05
SLC26A2	1454.61356135116	-1.01558376111548	0.20524076850881	-4.94825549764927	7.48815756462993e-07	1.55356593349624e-05
ZSCAN31	155.219942694134	-1.25321083365191	0.253376369542478	-4.94604463673876	7.57365994168913e-07	1.56919311829486e-05
CLEC1A	38.2492149213534	-3.37845147685444	0.684219812601728	-4.93766975850636	7.90615766196211e-07	1.63575342461576e-05
LYST	696.239192376469	-0.765267352602561	0.154998380403909	-4.93726031593594	7.92276866544225e-07	1.63575342461576e-05
TLE6	10.4028244787765	6.1334516083725	1.24233527551731	4.93703409155674	7.93196095598757e-07	1.63575342461576e-05
SORL1	1325.14015440417	-1.01418024269477	0.205428498070823	-4.93690141445283	7.93735687066227e-07	1.63575342461576e-05
LRRN1	427.883166851935	-1.56826716893741	0.31768932765984	-4.93648049334729	7.95449894318332e-07	1.63709747942818e-05
SMARCC1	3243.49020225908	0.756166282398205	0.153382446109234	4.92994016968336	8.22548041745109e-07	1.69061040846678e-05
SLC1A4	963.967344733142	-0.803272768880452	0.16305500180178	-4.92639146302891	8.37621048048873e-07	1.71929806333866e-05
HSPA12B	37.0279531695211	-4.61490009529156	0.937858797926302	-4.92067687107649	8.62454196141917e-07	1.76791641403293e-05
SGCB	4202.54563069304	-0.611583531246712	0.124409062714372	-4.91590819754692	8.83718050043065e-07	1.80909877044009e-05
PUS7	390.26495043421	1.07158500747586	0.218078086493459	4.91376747066239	8.93427053010794e-07	1.82654880930522e-05
RCC2	729.145448317452	0.655310123490724	0.133437773811705	4.91097913860161	9.062273010151e-07	1.84897482368377e-05
AHNAK	134405.292142457	-0.704367235624836	0.143430634972509	-4.9108562878484	9.06795307625642e-07	1.84897482368377e-05
MYOM3	113.867061569689	2.1357331996543	0.435357751682705	4.90569696163548	9.30961655831083e-07	1.8957429226732e-05
MGLL	1035.16172502764	-1.03511762763332	0.211161607860246	-4.90201622407799	9.48579999783449e-07	1.92907133201344e-05
PDGFA	4827.82163945695	1.31261013340455	0.26823848663604	4.89344444887796	9.90862919207471e-07	2.01240472985285e-05
HCFC1R1	162.855831976049	-2.1476776616685	0.439073929544838	-4.8913805105552	1.00131174183874e-06	2.03095006584792e-05
B3GALNT2	1305.20657263274	-0.763841822358267	0.156203889550252	-4.89003074480123	1.00820229411926e-06	2.04223894400111e-05
MOK	116.820154432455	0.932923588846382	0.190803901861888	4.88943664014624	1.01124964290582e-06	2.04572352301748e-05
PPM1K	1488.35393914185	-0.767905772312908	0.157111392883496	-4.88765173689434	1.02045839472425e-06	2.06164694032428e-05
GALM	238.162982181799	-1.11525877525725	0.228436041401696	-4.88214893067643	1.04935952194495e-06	2.11726139146353e-05
CD163	7684.73076823471	2.37031990584777	0.485882791575725	4.87837796881177	1.06961807668119e-06	2.1553153793517e-05
SPSB1	1333.65647433994	0.966327297550229	0.198136119811522	4.87708802650145	1.07663397445137e-06	2.16662045902974e-05
P4HA1	2198.254571434	0.903923033379117	0.18543735670604	4.87454658239138	1.09058650101818e-06	2.19183714644006e-05
AR	2168.75751349634	-0.665713556018717	0.136668665994261	-4.87100354112384	1.11032849761557e-06	2.22860856650312e-05
ADCYAP1R1	28.8257562025669	-3.29289091038064	0.676221433071583	-4.86954531361632	1.11855331736616e-06	2.24219757960979e-05
DGKG	121.818511680104	-1.6211394049216	0.332982032659026	-4.86854918860337	1.1242054168326e-06	2.25060084421748e-05
GABPB1	523.778454687803	0.87379933103777	0.179539032759749	4.86690452547469	1.13359757368898e-06	2.26645999979451e-05
TBC1D4	323.673188997284	-1.3907678894555	0.286134576916363	-4.86053766882576	1.17067364939894e-06	2.33755625718713e-05
MID1IP1	588.394268726224	1.22310718085388	0.251857515084429	4.8563457812401	1.19571826573972e-06	2.38447568775909e-05
MGARP	102.046401029416	-1.42341578061571	0.293209544157518	-4.85460248132652	1.20628475247072e-06	2.40243920663258e-05
SELP	88.5081684920292	-5.59581305797707	1.15308105761395	-4.85292254263232	1.21655215319543e-06	2.41976147632355e-05
PODN	71.66123208577	-2.44305096674785	0.503814630481101	-4.84910683204047	1.24018619297077e-06	2.46359151606243e-05
PLS3	21510.6247496318	-0.86895746584065	0.17930411027779	-4.84627744726209	1.25799559399361e-06	2.49575316363081e-05
ADGRA2	244.154486665403	-1.28646998869741	0.26596185979902	-4.83704689713617	1.31782344140851e-06	2.61108590608125e-05
TRIM9	69.9796971487664	3.2600381497038	0.674061606508111	4.83640978543787	1.32205232813048e-06	2.61351302456071e-05
CYBRD1	13545.8930283388	-0.653510032749844	0.135124591586212	-4.8363515854395	1.3224392858627e-06	2.61351302456071e-05
FBLN2	579.959291699078	-1.23089129143789	0.25477006689618	-4.83138112115614	1.35589168546816e-06	2.67619338431391e-05
CLIC4	33584.5969110559	0.693882640174552	0.143670681739204	4.8296745847849	1.36756362988083e-06	2.69577920135715e-05
CA5B	293.024775384036	-1.06416999684257	0.22037587134614	-4.82888616771978	1.37298862634979e-06	2.70301656132593e-05
RNF145	1574.233638347	0.702439374110621	0.145524328807959	4.82695491444316	1.38636491258176e-06	2.72586927646019e-05
C6	132.92773996951	-4.63007858666428	0.960204959577585	-4.8219690395071	1.42148012700721e-06	2.79135237679187e-05
AKAP2	9417.06763781863	0.423218403311802	0.0878376076366649	4.81819137267968	1.4486539034397e-06	2.84109413759835e-05
CSRNP3	385.868552333312	-1.58310419399525	0.328651631013236	-4.81696740440486	1.45756487496939e-06	2.85493806196355e-05
PA2G4	1823.80279414864	0.644260639513099	0.133773481224027	4.81605646812894	1.46423103524257e-06	2.86435550866297e-05
WFS1	1101.30378492491	-1.14777964210162	0.238376640382529	-4.81498371761489	1.47211893028271e-06	2.87613603425957e-05
HSPA6	164.866875162281	2.28437194290092	0.474488921751479	4.81438414719701	1.47654533200941e-06	2.88113244214241e-05
SCN3A	124.794049325305	-1.68866425644377	0.350946938787651	-4.81173667528564	1.49624409037216e-06	2.9158789700489e-05
MPC1	611.125808514933	-1.12718477693711	0.234375290315876	-4.80931575772329	1.51447812712324e-06	2.94768691030363e-05
PSTPIP2	183.988713888488	1.08418385262395	0.225692003681613	4.80382040541156	1.55666467318736e-06	3.02597552801806e-05
NCAM1	377.714605105515	-1.60672194357021	0.334547616145651	-4.80267043024063	1.56563459985898e-06	3.03837230424165e-05
MMP10	7.91532821708999	6.63207003254927	1.38102131908862	4.80229373788812	1.56858362833556e-06	3.03837230424165e-05
SLC6A8	276.003161979075	1.5747710075775	0.327935655270106	4.80207315755415	1.57031297380093e-06	3.03837230424165e-05
PKHD1L1	38.8292374377014	-3.91956000673291	0.816235753977511	-4.80199499670643	1.57092619298125e-06	3.03837230424165e-05
TMEM2	1104.03593542155	1.13296238767537	0.235948632104097	4.80173323139051	1.57298157733933e-06	3.0385352148729e-05
RNF19B	805.734081348486	0.920163788378094	0.191692919098759	4.80019706885487	1.5850957448166e-06	3.0569391034244e-05
MPZ	116.324586178433	-3.71319393504961	0.773578382426104	-4.8000228799107	1.5864750455657e-06	3.0569391034244e-05
BRINP3	12.7403025616153	-5.23893763236707	1.09169791694484	-4.79888946479666	1.59547811807849e-06	3.07044883772533e-05
LPL	793.428288362708	-4.12963713084137	0.860842190402464	-4.79720577927375	1.60894288571144e-06	3.09250057147653e-05
RPS3	1541.99247534488	0.825980243644695	0.172213929708173	4.79624525753734	1.61667323103822e-06	3.1034891477527e-05
TTLL11	410.252809435812	-1.09261893653604	0.227850802331722	-4.7953262633033	1.62410277158124e-06	3.11387365969214e-05
ALOX15B	5.68113653630137	6.14717715358058	1.28308406196924	4.79093875123512	1.66002799150901e-06	3.17674819172749e-05
PLIN1	83.1552570677796	-2.87515126929454	0.600137716795156	-4.79081915505722	1.661017867358e-06	3.17674819172749e-05
PHKA1	418.046795689719	0.925090592903719	0.193230290210844	4.78750299393693	1.6886921949749e-06	3.22567412460199e-05
FTH1	31022.6440354777	1.75361453234629	0.366451687312518	4.78539079791647	1.70654953284087e-06	3.2557501297948e-05
CASQ2	929.524443642767	-2.45676481848777	0.513428588858165	-4.78501756972956	1.70972376101096e-06	3.2577740143367e-05
REXO2	1230.07457686916	0.808319753332274	0.168978260474367	4.78357246111484	1.72206771265081e-06	3.27724367784102e-05
CCDC85A	11.4225930987448	-5.9036630362079	1.23426877661461	-4.78312596742553	1.72589889905677e-06	3.28048477545746e-05
DIO2	849.560586911773	2.37772957693139	0.497222738019848	4.78202100410879	1.73541540616973e-06	3.29451089730375e-05
NME1	428.251760269917	1.25919159224397	0.263440806248429	4.77978947216148	1.75478848888865e-06	3.327191212327e-05
CCT4	1851.18236840339	0.450225061822427	0.0943417447870871	4.77227830414316	1.82153563937679e-06	3.44950514508515e-05
CYGB	37.85224065025	-3.64686270042222	0.764813653953697	-4.76830229372842	1.85784870734938e-06	3.51395556120131e-05
ASCC1	441.49180670909	0.868972307481062	0.182259121649839	4.76778500639631	1.86262393922182e-06	3.51867010087064e-05
NR4A2	565.635765974947	-1.82275378435387	0.382383675261846	-4.76681904138741	1.8715726375941e-06	3.53124751634187e-05
PLAGL2	341.781288795547	0.979577974332842	0.205510126336965	4.76656791464705	1.87390583214419e-06	3.53132743306879e-05
SCN2B	12.9214418434204	-5.47393904009831	1.14872776023811	-4.76521873116713	1.88648888439798e-06	3.55069916397983e-05
VIT	62.4094530793717	-6.31571220281214	1.32581957282369	-4.76362872616304	1.90142215905377e-06	3.57444177826998e-05
TLCD2	315.111964269886	1.03236176956936	0.216747313428849	4.76297377456651	1.90760641220921e-06	3.58169949381303e-05
OMD	3879.67675837134	-1.73446644446842	0.364314802331013	-4.76090028011681	1.92731267091559e-06	3.61429742362091e-05
AHCTF1	4303.8887106268	0.631757797000294	0.132758033778193	4.7587161320558	1.94828202997023e-06	3.64918195528446e-05
CIRH1A	501.698449647862	0.793432084615935	0.166793464214899	4.75697347225588	1.96516982087543e-06	3.67634621223238e-05
ODC1	1074.58922201198	0.910376454901522	0.191419068830771	4.7559339853772	1.97531015904038e-06	3.69083710322514e-05
CPNE2	270.192255095351	-0.86192176696045	0.18160149473733	-4.74622617069942	2.07246967848441e-06	3.86769008399966e-05
PAMR1	52.8021472362105	-3.18148102061729	0.670746643257733	-4.7431933541482	2.103752960303e-06	3.92132429057688e-05
RFC2	208.257161298692	1.33465102051936	0.281443551104292	4.74216238134658	2.11449028866953e-06	3.93519870547708e-05
NPTN	1103.00989113037	-0.647284354473299	0.136500604892015	-4.74198890902618	2.11630212574797e-06	3.93519870547708e-05
SARNP	1408.43235753594	0.790561800179215	0.166800340644214	4.73956945846703	2.14172810054708e-06	3.97767935782327e-05
B3GALNT1	442.232016282917	-1.0407572582682	0.219612969931313	-4.73905188110569	2.14720528048145e-06	3.98305287588707e-05
LAPTM5	1398.32375066665	1.27486325211769	0.269149200881824	4.736641416511	2.17289134146579e-06	4.0258557726797e-05
LPCAT4	244.226255230146	-0.703093777459442	0.148541078177532	-4.73332889518361	2.20867160399095e-06	4.08723562731338e-05
GABARAPL2	1590.18172496383	-0.901859900508363	0.190590163259439	-4.73193309184963	2.22391723541665e-06	4.11051369112082e-05
PARD3B	1440.54757933257	-0.603395797285488	0.12762598567766	-4.72784436556251	2.26916005161941e-06	4.18911403541475e-05
SUCNR1	28.3698586579046	-3.24165772860408	0.685984177668363	-4.72555757717673	2.29484798082136e-06	4.23146909382311e-05
LARP6	751.928390067196	1.00453446313832	0.212649934160581	4.72388795747171	2.31377924882756e-06	4.25293010023211e-05
KDR	427.436354734762	-3.25648099774831	0.689368383761476	-4.72386183419033	2.31407664022682e-06	4.25293010023211e-05
BIRC3	1693.07319291783	2.48950635265874	0.527013330053773	4.72380148791442	2.31476377171245e-06	4.25293010023211e-05
PCSK1	125.072426274346	3.91264057235029	0.828394752785209	4.72315953136509	2.32208553255297e-06	4.26130339098857e-05
KDM6B	587.369474722842	1.19082724464449	0.252185850420368	4.72202243963927	2.33510911085077e-06	4.28010784111352e-05
MPZL1	3018.60429814596	0.603489912418594	0.127812225581498	4.72169160401472	2.33891145898374e-06	4.28198576487343e-05
TSPAN11	25.7359898933671	-4.25233790293171	0.900826976943677	-4.72048241423567	2.35285950962663e-06	4.30241154696258e-05
KIAA0895L	131.354394513289	1.26494357933654	0.268188760230146	4.7166166779362	2.39798871945427e-06	4.37973887563833e-05
MIDN	515.006807537795	1.09145830011083	0.231472857589486	4.71527552507482	2.41383883149968e-06	4.40347048373581e-05
VDR	216.370512421719	1.13682072330741	0.241140926951164	4.71434168260306	2.4249345839897e-06	4.41848305108761e-05
RAB27A	1028.17952812283	0.772286345068652	0.163826664922303	4.71404545429108	2.42846453497197e-06	4.41969076819279e-05
GIMAP6	197.824650016825	-1.79607729235687	0.381803362875381	-4.70419453309819	2.54870146827104e-06	4.63304636007054e-05
ZBTB40	1342.55599979189	-0.565514613085295	0.120507253640532	-4.69278484075493	2.69510900084694e-06	4.89033678481303e-05
DHX37	193.438569706769	0.924339169832873	0.196974986295783	4.69267284753029	2.69658531760693e-06	4.89033678481303e-05
DLC1	2096.07884953102	-0.784015445040425	0.167158400829459	-4.69025451996461	2.72865415592455e-06	4.94267964906896e-05
MMP16	838.991569577082	-1.05411809282203	0.224840053689411	-4.68830208641634	2.75481159441346e-06	4.98420431078444e-05
SHANK3	44.7298878128527	-3.52239771975274	0.751582917958764	-4.68663887321877	2.77728389050254e-06	5.01897200141814e-05
FREM1	1172.65240122389	-1.51215741052679	0.32270957896359	-4.68581507677342	2.78847955220753e-06	5.03330354769076e-05
DAAM1	2124.97879454719	-0.583247195258918	0.124509448739087	-4.68436091529993	2.8083478565131e-06	5.05520417384478e-05
JAG2	43.3933600200054	-3.25960430243621	0.695866228609638	-4.68423982717052	2.81000840436276e-06	5.05520417384478e-05
SLC1A7	14.2878297725141	-6.23926973015998	1.33197977016652	-4.68420757575016	2.81045084462211e-06	5.05520417384478e-05
THSD1	71.8938623656065	-2.73332145346573	0.583763559533004	-4.68224062435881	2.83756113626183e-06	5.09427931647986e-05
VIM	72141.8045449231	-0.6455410293036	0.137872710416253	-4.68215230813002	2.83878425744807e-06	5.09427931647986e-05
TFPI2	513.009667503748	1.52636674129132	0.326353838374798	4.67703014890965	2.91059478518128e-06	5.21707193181039e-05
HIST1H1D	213.720274779969	0.835551829925266	0.178667764943338	4.67656731582358	2.91716868610992e-06	5.22278226438844e-05
PDZRN3	1270.16784019362	-0.90991467786303	0.194675841207072	-4.67399895241842	2.95390837584666e-06	5.28242431713182e-05
NCALD	991.712353315418	-0.915899273269288	0.19605288243547	-4.67169501356734	2.98724293104063e-06	5.33584586118091e-05
C14orf37	173.5112061124	-1.16911979359573	0.250294363592909	-4.67097930937526	2.99767136254585e-06	5.34720626332825e-05
ROR2	16.3194448258333	-4.8022593335979	1.02814871303414	-4.6707828086718	3.00054065376512e-06	5.34720626332825e-05
TMEM54	65.9237627452032	1.52050556581889	0.325901248809496	4.66554077768415	3.07806443650945e-06	5.47902578392531e-05
RAB13	1893.05711408571	0.889002289412874	0.190592153200311	4.6644222990573	3.09485241902304e-06	5.5025547911465e-05
TARS	1696.23650813765	0.586740556767475	0.125882724529066	4.66100935583102	3.14662418090432e-06	5.58815803555762e-05
KRT16	115.487673535705	3.74581352150071	0.803880328467517	4.65966561047908	3.16723484856823e-06	5.61828828431292e-05
C6orf141	9.71610760296224	-6.57027491839411	1.41049553900549	-4.65813236320242	3.19091031257714e-06	5.65377959406628e-05
ARL6IP5	4949.76125656691	-0.622003512406068	0.133594510640008	-4.65590621520488	3.22558749430741e-06	5.70482486710582e-05
ADCY9	1750.46859241791	-0.664510648003115	0.142727235885547	-4.65580828970854	3.22712117036411e-06	5.70482486710582e-05
TMEM39B	89.8047461637005	1.60358988855061	0.344549513727067	4.65416384195186	3.25298068269939e-06	5.74395157202876e-05
SPHKAP	143.978731004874	-4.24967956607498	0.913609687094059	-4.65152638605665	3.29487105988987e-06	5.81126285906206e-05
ZMAT1	620.842790820261	-0.938039159318979	0.201693992475595	-4.65080366452898	3.30643995817305e-06	5.82500250917e-05
AKR1C1	432.689315432975	1.25559923263385	0.269997519351653	4.65041025431985	3.31275380020093e-06	5.82946345092435e-05
TOP1MT	321.494350917533	1.09819546024826	0.236167226403486	4.65007561367561	3.31813354857399e-06	5.83227236616512e-05
DACH1	14.9981832740442	-6.90673610903644	1.48545322475086	-4.64958168588232	3.32608934074925e-06	5.83959762957285e-05
SLC7A5	112.054047052324	2.55491547734909	0.549594650378498	4.64872697648995	3.33989954939225e-06	5.85717310055536e-05
ATP8B2	891.76406534718	-0.798188430930833	0.17177752187401	-4.64664073752482	3.37383985386239e-06	5.90997060764645e-05
SRP72	2237.47096461289	0.61953740453646	0.133433254386539	4.64305099493221	3.4330157435736e-06	6.00680336971477e-05
C16orf89	32.6822247565361	-4.21868461547922	0.909233309855733	-4.63982629073345	3.48702162701686e-06	6.09438076876019e-05
TEX10	427.536622028308	0.851110380899004	0.183730774416057	4.63237791058165	3.61489516780255e-06	6.31071449735859e-05
SNAI2	1050.40176413768	1.83028734408622	0.395145382438606	4.6319340309401	3.62265594958002e-06	6.31710876275747e-05
TUBA1C	2421.18662157023	0.940746124600325	0.203126118473327	4.63134003480629	3.63306635925113e-06	6.32810372066172e-05
RAB3C	9.37807944484236	-6.52069672733128	1.40814845379902	-4.63068841196337	3.64451972744626e-06	6.34088844227812e-05
LBH	2230.91439806117	-1.22838955452934	0.265459246191836	-4.62741295378212	3.70261771274819e-06	6.43415911802698e-05
LDOC1	963.691806356735	-1.17537240168158	0.254013901121871	-4.62719715925176	3.70647635212972e-06	6.43415911802698e-05
ME3	265.857720209735	-0.913859579916242	0.197550228377464	-4.6259606350346	3.72866118280904e-06	6.46444538532136e-05
TBL1X	2393.62039483603	-0.669746214427986	0.144786265637157	-4.62575791619911	3.732310342482e-06	6.46444538532136e-05
MYCT1	18.6592114581884	-4.62256022488886	0.999733100832237	-4.62379431174258	3.76783500668245e-06	6.51795255505256e-05
ITLN1	238.032800800184	-7.11935209626735	1.53979081302305	-4.62358395442692	3.77165986318967e-06	6.51795255505256e-05
ADI1	1201.59829293259	-0.666155002608437	0.144128012793067	-4.62196758075667	3.80117427526782e-06	6.56160150652334e-05
AGTR1	119.264542977086	-1.88405383494917	0.407756846918815	-4.62053267574998	3.82756053017991e-06	6.59975901260887e-05
CAB39L	1036.66004254395	-0.83938031744069	0.181778533750351	-4.61759867968497	3.88206092632543e-06	6.68156079481588e-05
KHDRBS3	228.335094293515	1.01729000012787	0.220311255105129	4.61751261705822	3.88367075715539e-06	6.68156079481588e-05
CLASP2	3074.63813008623	-0.725056557766289	0.157037798847597	-4.61708304043376	3.89171570737177e-06	6.68793730536631e-05
SEPP1	2652.71111678644	-1.90292367558322	0.412221196076481	-4.61626838623349	3.90701613681325e-06	6.70675431503076e-05
EXOC6	489.770713264517	-0.861975447973453	0.186771330917388	-4.61513790012408	3.92834391277813e-06	6.73190385944277e-05
ENG	923.799655526502	1.47653665461036	0.31994091528753	4.61502916337975	3.93040121537366e-06	6.73190385944277e-05
SREBF2	619.324779250915	-0.710351391236226	0.154108604858562	-4.60942068671749	4.03792537233928e-06	6.90839285400776e-05
ACTA2	31601.2130488805	-1.70539718198283	0.370069126439149	-4.60832060861811	4.05934391613336e-06	6.93126721970031e-05
DPY19L2	99.1746620059504	-1.48681803672197	0.322641102902686	-4.60827223607161	4.06028822535801e-06	6.93126721970031e-05
CUBN	213.987002882366	-0.81174840796472	0.176213267146917	-4.60662480815323	4.09257461555181e-06	6.97865461269149e-05
LOC101928558	9.22123330017859	-5.60453006228567	1.21668700855118	-4.60638604907886	4.09727419407571e-06	6.97894825432896e-05
AFAP1L2	204.480307636521	-1.87966652348319	0.408226752009862	-4.60446679260693	4.13523992386233e-06	7.03091280707572e-05
NYNRIN	518.878986833309	-0.820622703593026	0.178226419447537	-4.60438304341623	4.13690425949898e-06	7.03091280707572e-05
HOXB3	75.359576188221	-2.08527432381827	0.452947563019057	-4.60378748903995	4.14875815267961e-06	7.04329371404804e-05
SEMA3C	1173.48783010147	-1.02693816806331	0.223196971839253	-4.60103987791964	4.20386927470643e-06	7.12900383603956e-05
UBP1	2705.69337398787	0.508488672624675	0.110530580874689	4.60043427439472	4.21611037217093e-06	7.13968604500007e-05
SLFN12	389.794036559191	-0.783174914399696	0.170245501042659	-4.60026790489727	4.21947918389684e-06	7.13968604500007e-05
CSRP1	9108.48977440698	-1.1119513607613	0.241726364408944	-4.60004171857787	4.22406336233543e-06	7.13968604500007e-05
CNN2	1200.02927633086	-0.994338879212032	0.216208762634658	-4.59897585599817	4.2457297915657e-06	7.16844739726017e-05
DNAJB9	1177.19549407859	1.20469708159706	0.262094654591007	4.59641988302646	4.29812131436601e-06	7.24896499572779e-05
AATF	874.616617582996	0.756045919030222	0.1645146437383	4.59561472371355	4.31475312401351e-06	7.26906223023697e-05
OSBPL1A	471.101614001649	-0.800415833722271	0.17434170700395	-4.59107489239013	4.40969055564962e-06	7.42089300385796e-05
CXXC4	144.080976572863	-1.4517716299118	0.316316823227996	-4.58961244962109	4.44069720423725e-06	7.46492338095062e-05
GIMAP4	557.390122616267	-1.76527693816022	0.384815590072223	-4.58733217598826	4.48946059868204e-06	7.53867485061913e-05
ANGPTL7	155.293045927381	-2.1594378171956	0.470994095363946	-4.5848511445286	4.54309981079568e-06	7.6204443507525e-05
HOXD8	15.7522894828427	-5.44009647398748	1.18679821953799	-4.58384280025738	4.56507493557739e-06	7.64276155488815e-05
CIITA	171.689856244668	-1.57532197343871	0.343672686829524	-4.58378577585401	4.56632072140901e-06	7.64276155488815e-05
KIAA1324L	563.677382268422	-0.653941611531841	0.14269949692771	-4.58264833171152	4.59123808187191e-06	7.67613178221859e-05
CXorf36	145.47941481498	-4.56938597299565	0.997210032070911	-4.58217008056606	4.60175371536649e-06	7.68537741304166e-05
ZNF33B	813.848063487981	-0.802830571266409	0.17522339169682	-4.58175454482415	4.61090911093171e-06	7.69233376028271e-05
RELA	802.110770070316	0.778287720504312	0.169917639813845	4.58038212722925	4.64127139178501e-06	7.73006997520097e-05
PIK3R5	102.352347573378	1.52724017045931	0.333438232152453	4.58027911376711	4.64355809084405e-06	7.73006997520097e-05
CH25H	23.1997977996109	-3.96549006958191	0.86591481812126	-4.57953829475475	4.66003465242976e-06	7.74912989937484e-05
KLF9	4348.86420028192	0.771662322894129	0.168773780217179	4.57216945606806	4.82700313901207e-06	8.01813075300335e-05
KLF11	506.880423801689	-0.95097355507109	0.208034591736808	-4.57122802093509	4.84874317270759e-06	8.03897390499098e-05
UCHL1	624.610998041656	-1.06948211254221	0.233962213306278	-4.57117453895069	4.84998101306624e-06	8.03897390499098e-05
ANO5	727.294252289265	-1.09018183397202	0.239220545857225	-4.55722492424493	5.18339078799454e-06	8.5823812026784e-05
RASGEF1B	398.899982306391	1.55915509882821	0.342187179932637	4.55643925390526	5.2028076600162e-06	8.60528756214053e-05
ADORA3	198.908973226642	1.47109545398667	0.322942249187765	4.55528955312175	5.23134666598523e-06	8.64321638329715e-05
TIFA	322.653286157676	1.03312470854846	0.226875008964673	4.5537175436953	5.27061131675031e-06	8.69876589375868e-05
AKAP10	770.264583875281	0.534765181750649	0.117527500007031	4.55012811230272	5.36132633083799e-06	8.83902089731205e-05
IL17RD	378.249852872825	-1.02390089585136	0.225128975228403	-4.54806359249212	5.41417771106298e-06	8.91661852735425e-05
EIF2S2	1117.84457447055	0.762004166776972	0.167706374080439	4.54368041140453	5.52804499050057e-06	9.09443047263248e-05
LURAP1L	262.328499024511	-0.953686661896593	0.209966050628933	-4.54209934910866	5.5696780261765e-06	9.15315424024635e-05
DACT1	1122.36730158355	-1.12256825949315	0.24718759089488	-4.54136170601919	5.58920440609813e-06	9.17546175931871e-05
KIF13A	4061.14387998212	-0.491359471088306	0.108232687698506	-4.53984356793431	5.62959793415596e-06	9.23194171861852e-05
ZNF521	207.987501883286	-2.01785160190609	0.444541206467668	-4.53917785921348	5.64739863354111e-06	9.25129117279874e-05
WSCD2	238.976695135643	-2.78063180860264	0.612856903181834	-4.53716323364579	5.70159749600593e-06	9.33016193215833e-05
KCTD2	544.609571207348	0.775304839722388	0.170990297924433	4.53420368952759	5.78212101948304e-06	9.4518977216682e-05
SLC19A2	312.545809356097	1.09507161800758	0.241645806894556	4.53172199460273	5.85048116056196e-06	9.55067714370647e-05
STK32B	245.280080289412	-0.99328746829542	0.219193220178109	-4.53156109248409	5.8549399291616e-06	9.55067714370647e-05
JADE1	1599.4861497478	0.867217082040111	0.19140561338103	4.53078186538734	5.87657919357773e-06	9.57584231173369e-05
COL28A1	59.1441805473293	-4.67288528262723	1.03216159691379	-4.52728070546256	5.97475514580507e-06	9.72553860322968e-05
ATP1B2	68.9086771088718	-1.99350419263422	0.440722651708388	-4.52326238487343	6.08936744055719e-06	9.90164547428155e-05
MPZL2	80.6095987742873	-3.95194028583021	0.874086231350643	-4.52122473056652	6.14828731551553e-06	9.98691769954393e-05
WTIP	188.00469621486	-1.32200363375453	0.29255543531374	-4.51881412607082	6.21869579040732e-06	0.00010090652169382
SERPINI1	354.426876226337	-1.28490646930879	0.284415217657058	-4.51771350314349	6.25109851634536e-06	0.000101325639988921
KCNJ3	206.971412398724	-1.59279732702278	0.352659117267949	-4.51653522915323	6.28596634906897e-06	0.000101783793351784
PLEKHG1	127.129052058767	-1.18860502802871	0.263215029326503	-4.51571869231795	6.31023863317035e-06	0.000102069599717021
C3orf58	1383.42264057565	-0.69440256076179	0.1538011533293	-4.51493727927397	6.33355078787091e-06	0.000102339292866908
ARHGAP21	2970.65377551197	-0.494236503805431	0.10952156172555	-4.51268678074493	6.401151974254e-06	0.000103323306474477
ADIRF	1927.43620031613	1.23167393558087	0.273047012731204	4.51084933418909	6.4568571627022e-06	0.000104113444731229
FRK	838.309833482311	-0.737961596206664	0.163695853924407	-4.50812637287349	6.54026187709541e-06	0.000105348105366171
CHI3L2	388.642536041504	4.95308962161706	1.09879779521912	4.50773531141763	6.55232446235052e-06	0.000105429693178414
FAM110D	8.54516645816906	-6.38637782935834	1.41682771147875	-4.50751900009977	6.55900588764833e-06	0.000105429693178414
ARF3	3011.80952037596	0.512446961068951	0.113774301966946	4.50406596401557	6.66654985016269e-06	0.000107046735354435
WDR12	388.455592870502	1.06103320091863	0.235813223132486	4.49946439315032	6.81248890165728e-06	0.000109276291799216
ABCD2	42.0304006102892	-3.27050996534382	0.72752026942153	-4.49542109382642	6.94324028851273e-06	0.000111257847242644
BUD31	1003.03371871435	0.799262804930806	0.177851308802232	4.49399450762308	6.98994317848331e-06	0.000111889900411547
GNAZ	219.691565409407	-0.882581586879835	0.196567410249329	-4.48996904298813	7.12335254709247e-06	0.000113865752175142
IGFBP6	352.073923973912	-1.49818024732608	0.333683394845731	-4.48982559656205	7.12815120655281e-06	0.000113865752175142
RPL22L1	123.935757412821	1.17608889152383	0.262040293011512	4.48819865833442	7.1827933934263e-06	0.000114505030272456
PDGFC	2032.42465713515	-0.610338474221857	0.135987611932603	-4.48819172237798	7.18302719905705e-06	0.000114505030272456
FGF9	9.80248246880871	-5.99282575384738	1.33548809696731	-4.4873674033158	7.21086624128743e-06	0.000114830065195708
IRAK3	463.782593041745	0.825805199666072	0.184038676823258	4.48712854232883	7.21895235735516e-06	0.000114840196685892
GXYLT2	281.453010169459	-0.921720157782118	0.205431949874189	-4.48674200068002	7.23205625349465e-06	0.000114930048605794
PTGR1	455.101048378661	0.93352097504118	0.208083238167371	4.48628627304572	7.24753479862016e-06	0.000115057413924541
RRP12	179.022627240593	1.26360339476053	0.281685634249932	4.48586381810073	7.2619115471096e-06	0.000115167043722937
ADGRL4	260.59182998528	-3.37265095369192	0.752372404294789	-4.48268827304101	7.37085627801783e-06	0.000116774665493982
PRPF4	310.68802486792	0.607624187848058	0.135595748357979	4.48114483828727	7.42437028253825e-06	0.000117501712428467
STX7	2792.65781870394	-0.583569610016212	0.130270045800484	-4.47969144733379	7.47510177808677e-06	0.000118183275804315
PIK3C2B	827.868368080623	-0.869341180980291	0.194105708594639	-4.47869971096925	7.50990902117477e-06	0.000118611933976854
PCYOX1	5049.94790266675	-0.524366990757592	0.117107955629919	-4.47763764585455	7.54735644728487e-06	0.000119081371171849
CNTNAP3	92.2574319151438	-2.25027570957726	0.502650524070173	-4.47681958302924	7.57632223969375e-06	0.000119416162908874
DKK3	12165.6469200167	-0.797826661111533	0.178244802549235	-4.47601640946111	7.60486422693633e-06	0.000119743597607991
C15orf48	7.29002023503887	5.91419801540031	1.32163344695829	4.47491551383758	7.64415329960557e-06	0.000120179513062074
C10orf128	115.959078595396	-1.87295893286085	0.41855663539173	-4.47480406351207	7.64814157080081e-06	0.000120179513062074
DIAPH3	46.4345700251614	-2.17991763031133	0.487468355862565	-4.47191618511115	7.75218126754693e-06	0.000121690299632623
TTLL3	314.457824583036	-0.825243787380133	0.184666117610521	-4.46884246042717	7.86440237649768e-06	0.000123326309902047
PLD5	271.613327759554	-1.19448378361269	0.267316054122622	-4.46843264813702	7.87948136808183e-06	0.000123437200496932
CTPS1	974.575142514791	-0.97872517780616	0.219104185476652	-4.46693966925819	7.93464944843668e-06	0.000124175249997616
ZNF385B	41.7488347719603	-3.66405219054892	0.820307418054488	-4.46668177064508	7.94421656164811e-06	0.000124198882654975
SMOC2	8114.66526207501	-0.807261647369122	0.180755148593091	-4.46605064172418	7.96767571727797e-06	0.000124345737181302
MSANTD3	303.81069223904	0.807494228226148	0.180809474328135	4.46599511019371	7.9697429993595e-06	0.000124345737181302
FLT1	650.240474360098	-2.54664822982673	0.570322041697169	-4.46528109320199	7.99636956061529e-06	0.00012454675786864
PTK2	1240.92173659245	-0.702267553349019	0.157275144253623	-4.46521639946195	7.99878626597172e-06	0.00012454675786864
SLC12A4	1008.63760780695	-0.762922326065443	0.1710463031084	-4.46032631048416	8.183495793331e-06	0.000127294235776183
KRT222	11.4474010271959	-6.80661561684543	1.52696161378063	-4.4576206470527	8.28743954111888e-06	0.00012878112956285
MFAP2	184.957698166267	1.34309310843642	0.301350047126687	4.4569201871463	8.3145541228632e-06	0.000129072358312121
KIAA1683	82.2273762771053	-1.97985465249919	0.444511600182013	-4.45399996690414	8.42851129483442e-06	0.000130598169761023
KDELC2	2404.40788470893	-0.637024330941549	0.143024019649697	-4.45396746995216	8.42978779839234e-06	0.000130598169761023
COBLL1	735.402875266789	-0.823930661570399	0.185087066718349	-4.45158419860958	8.52390975983862e-06	0.000131923764003928
P4HB	10066.9603095716	0.645104033973528	0.144972191050311	4.44984675543498	8.59315829798486e-06	0.000132862121528021
TSR1	396.518445748473	0.705961272946925	0.158680451922579	4.4489492208616	8.62914123917411e-06	0.000133191799723687
AK2	1272.21332805415	0.483270926518159	0.108627450616179	4.44888399549883	8.63176178553117e-06	0.000133191799723687
CDK18	411.742466975319	1.44068799965541	0.323907684940141	4.44783519082497	8.67400398214549e-06	0.000133673108857324
KIAA1462	3029.20165254076	0.605936964069291	0.136241526524111	4.44752036716248	8.68672248526251e-06	0.000133673108857324
FAM13C	281.497414911854	-1.32582237623545	0.298107446270376	-4.44746480781617	8.68896886636647e-06	0.000133673108857324
CANX	15704.370577734	0.455517924627605	0.102491066505437	4.44446467540115	8.81109830169238e-06	0.000135416829831095
HSPD1	2625.42462450267	0.734257200346939	0.165341389449256	4.44085538891812	8.96019952072393e-06	0.000137571190848565
KLF17	47.1855532568582	2.61704711576396	0.589519206484339	4.43929067446504	9.02558499973236e-06	0.000138437206737188
TAF9B	415.531403558628	-0.72625046365104	0.163618488824799	-4.43868213713121	9.05113717176064e-06	0.000138691132706452
CD55	5077.20037527981	-1.50891630824127	0.340400526181667	-4.43276726145829	9.3031273480215e-06	0.000142410832244043
SLC38A1	2739.65970253839	0.770221689713912	0.173796557117834	4.43174308218143	9.34743549888363e-06	0.000142947141086598
PSMD12	1338.13286717407	0.576008435196093	0.130051266861641	4.42908745986224	9.46326438296823e-06	0.00014443519962966
FGFR2	149.370578555652	-1.13763050352222	0.256854663393677	-4.42908253442372	9.46348048173578e-06	0.00014443519962966
SH3PXD2B	988.900722781386	0.674125938626011	0.152261651428069	4.4274177529493	9.53679184016573e-06	0.00014541013473408
SRGN	2146.65476831287	1.06196253447035	0.240006328602224	4.42472721721602	9.65642216028343e-06	0.00014708868339997
ZPR1	682.046890056113	0.540254605286221	0.122119483650807	4.42398370133177	9.68973336668737e-06	0.000147450384844507
GAREM	797.826595976209	-1.09858137656052	0.24836482183408	-4.42325675773208	9.72240820341458e-06	0.000147801698674197
ANKFY1	1211.9390786984	-0.624643623963215	0.141265873389075	-4.42175883656501	9.79006931489826e-06	0.000148683663536115
LONRF2	1077.31175158793	-1.00808826836732	0.228037310183361	-4.42071636240899	9.83742306298735e-06	0.000149255783972392
ARHGAP29	1343.95938046662	-0.790432113302785	0.178973251231474	-4.41648183660968	1.00320326422814e-05	0.000152058783855229
GPX4	1176.42606509651	-0.843941852147567	0.191186558038271	-4.41423215526811	1.01369132868286e-05	0.000153497562196918
TUSC1	249.629146924297	1.09487890464547	0.248208735250284	4.41112156484514	1.02836559807311e-05	0.000155566787971512
IGFBP5	41295.9098990202	1.7886473157155	0.405610102376844	4.40977013450642	1.03480401545505e-05	0.000156387293119996
TSPYL2	1600.08429412344	0.932216891438138	0.211421887311761	4.40927334104959	1.03718047645195e-05	0.000156592919143063
SLC50A1	247.271050344411	1.15616467519934	0.262385056085907	4.40636632453948	1.0511912989029e-05	0.000158552973312996
ADGRL3	117.906150133039	-2.08598195013137	0.473470659920759	-4.40572590174961	1.05430211947161e-05	0.00015886673677082
PTGS1	222.918529480299	1.29417035065071	0.293854976301425	4.40411241946503	1.06217854711062e-05	0.00015989728812217
RUNX1T1	809.235306812477	-0.788117560347478	0.17896380121348	-4.40378196598182	1.06379861714847e-05	0.000159984933496036
FNDC5	80.689837530364	-2.07464057739045	0.471447194898506	-4.40057889799743	1.07962462711385e-05	0.000162148807675539
FAM117A	174.084559789067	-1.15461891137385	0.262398580501189	-4.4002483137237	1.08127074641823e-05	0.000162148807675539
LOXL2	398.081471215553	1.24724063482494	0.28344871416397	4.40023387830024	1.08134268109279e-05	0.000162148807675539
POLR3A	569.437443385028	0.669574488268362	0.15224786688343	4.39792360953753	1.09291429660943e-05	0.000163724721887603
IDS	6300.45077268004	-0.631428590774411	0.143646632757177	-4.39570756832004	1.10412497296763e-05	0.000165243557847535
KDM2A	1960.66990525067	0.496520707304603	0.112980630692593	4.39474186204164	1.10904463150454e-05	0.000165818845728831
C1QL3	47.0732982046262	-3.32516791196576	0.756721734125322	-4.39417524568559	1.11194091552037e-05	0.000166090786945218
ZFYVE21	868.646012312406	-0.750290214379957	0.17080089228624	-4.39277690143777	1.11911954479208e-05	0.000167001237008421
DPP4	64.2009594916762	-2.61198739627894	0.594648448100018	-4.39249005799072	1.1205975613698e-05	0.000167060071649085
NT5E	2972.70938445286	0.819973254210648	0.186703050714465	4.39185782488727	1.12386184827387e-05	0.000167384834697021
ZNF483	1098.17276293169	-0.660815738033253	0.15050065201422	-4.3907832237884	1.12943096542238e-05	0.00016805191440141
EIF3I	1038.50836860648	0.564663179752531	0.128626816763526	4.38993356098235	1.13385298074841e-05	0.000168533973617635
HHEX	67.8818323137909	-1.71242955184224	0.390098082461483	-4.38974101343172	1.13485737667924e-05	0.000168533973617635
ST6GALNAC1	8.93725312908264	-5.86298846843001	1.33594254555493	-4.38865315573479	1.14054800026793e-05	0.000169143954410463
OLR1	79.9885395469134	3.17660810266855	0.723842226957624	4.38853659591004	1.14115934211405e-05	0.000169143954410463
MEGF6	1063.62838018725	-1.20326917551052	0.27427864652611	-4.38703191353243	1.1490793510363e-05	0.000170154257408498
MARCH2	174.605847836629	-1.04349661410324	0.237931145328713	-4.38570836391176	1.15608930532916e-05	0.000171027990802773
PLCG2	131.730805197691	-1.68679735882124	0.384719359796867	-4.38448785034338	1.16258970892783e-05	0.000171824739819008
GIGYF2	403.067262768622	0.546058229797571	0.124550834720349	4.38421975271078	1.16402225162374e-05	0.000171871676329309
TXLNA	1845.90173126619	0.524563573028646	0.119662057830406	4.38370844141839	1.16675904522631e-05	0.00017211091561879
HEY2	794.046689187937	-0.94125402821103	0.214826478923602	-4.38146187996576	1.17885670951252e-05	0.000173729217754642
ALPL	14.6356663050264	-5.37129935901084	1.22615590980722	-4.38060063654982	1.18352614941954e-05	0.000174250769754558
XG	390.024185533731	-1.09961739626892	0.251204653428325	-4.37737669769188	1.20116272617187e-05	0.000176678658625376
GBE1	1408.63478265846	0.963112133324732	0.220186947754505	4.37406550727314	1.21953757075348e-05	0.000179048117856857
SLC31A1	544.041592897241	0.604397730422307	0.138177890058566	4.37405528602395	1.21959470483101e-05	0.000179048117856857
PRR13	439.520792696599	0.588729061486374	0.134628601390449	4.372986537823	1.22558284245446e-05	0.000179756037263896
NRD1	2783.47774762685	0.580463254782626	0.132830785153158	4.36994522100681	1.24277708701427e-05	0.000182104646352899
NDRG2	956.420706436641	-0.76105798911931	0.174377763754863	-4.36442108633294	1.27459849776656e-05	0.000186590083979786
CBFA2T3	19.8769776313189	-3.60687282593916	0.826590103685916	-4.36355674941601	1.27964725641213e-05	0.000187151446466726
RBM3	3558.07774750624	-0.753558870662131	0.172704635828531	-4.36328108418757	1.28126147946288e-05	0.000187209911904457
SSC5D	162.217195304125	-2.41083844811554	0.553265359366324	-4.35747224600645	1.3157317658398e-05	0.00019206444290171
UBE2D4	466.232787997099	-0.753796586981949	0.173016773038357	-4.35678329762187	1.3198782647154e-05	0.000192487449863651
OAF	49.8470598373789	-2.1738341746198	0.499079672655295	-4.35568566247984	1.32651024594006e-05	0.000193271790559225
FILIP1	1740.34082764561	-1.02622108627551	0.235624746939635	-4.35531963261237	1.32872888109656e-05	0.000193412235147342
MLLT11	247.82075641914	1.18097513849162	0.271193710025002	4.35472909155136	1.33231582179648e-05	0.000193751399933894
MAVS	2366.66783608638	0.499095738498729	0.114678991065106	4.35211134893383	1.34832749099205e-05	0.0001958950826922
UBE2J1	2748.84216231647	0.813648469002832	0.18697274786438	4.35169551871275	1.35088779055517e-05	0.000196082253214764
MYOCD	204.31616609602	-1.44429740356478	0.331983866615925	-4.35050479496853	1.35824484907277e-05	0.000196964669317562
MXD1	911.497435190601	0.878433066134335	0.202021598828636	4.34821361293879	1.37250890987755e-05	0.000198846098174459
EMP1	1105.25217773489	-1.06985143228668	0.246070853127867	-4.34773732316338	1.37549200116631e-05	0.000199091166178203
UACA	4298.81985241068	-0.862502020103294	0.198430453661156	-4.34662121760866	1.38250662212717e-05	0.000199918757786964
GALNT16	146.34181172098	-1.48861973828678	0.342643254985266	-4.34451785239662	1.3958189253413e-05	0.000201654627311492
PCCB	338.945855603418	-0.933760943325016	0.215242629968949	-4.33817847077839	1.43668471581388e-05	0.000207364184403286
DAZAP1	771.478441300634	0.83239610941871	0.19191379979272	4.33734369450115	1.44215022616756e-05	0.000207958332426314
NPEPL1	217.865299000468	-0.753931981108286	0.173881753004321	-4.33588900549875	1.45172189079412e-05	0.000209142924734499
ABCF2	640.647047427054	0.692223984016035	0.159816453692186	4.3313686921704	1.48185308725539e-05	0.000213284456956506
KIAA0020	953.594064157807	0.742867620335587	0.171597350516066	4.32913222786639	1.49698036325095e-05	0.000215260749062625
TRPS1	3956.92956901574	0.593403227438764	0.137089016658078	4.32859788409459	1.5006163557276e-05	0.00021558248950178
CCT2	1076.45562249918	0.650880813299833	0.150458913906481	4.32597043538672	1.51861791559932e-05	0.000217965504366513
IFI27	48.7294599450046	-2.91801217265411	0.674705561396521	-4.32486752682806	1.52623551410487e-05	0.000218855073952805
PSMA6	852.730866302893	0.69562027073616	0.160900209765696	4.32330244782856	1.53710779737356e-05	0.00022020926297875
TNFSF8	202.245552407522	1.50241197068631	0.347570102827768	4.32261566361131	1.54190202123396e-05	0.000220690990318677
NXN	199.241405005701	-1.21758453589548	0.281728714164914	-4.3218332909536	1.54738088775163e-05	0.00022126972527543
TSPAN31	527.783564459578	0.563483895313528	0.130398099607545	4.32125849233561	1.55141795855263e-05	0.000221641407146328
SMIM12	827.60933188415	0.575691663669451	0.133274827653018	4.31958287853329	1.56324393229126e-05	0.000223124122372868
KHSRP	603.687897981495	0.669561644745799	0.155016551580957	4.31929131384477	1.56531046540537e-05	0.000223212403554337
PTRF	11576.0568045069	-0.868692748417233	0.201179464633154	-4.31799910592899	1.57450068135e-05	0.000224315415924309
SOS1	4535.81164104944	0.74188043185504	0.171826339374914	4.31761762808847	1.57722358044685e-05	0.000224495858657324
MEOX2	297.127933433353	-1.75598726697525	0.406844714488108	-4.31611178526587	1.5880158283228e-05	0.000225823468575609
C2orf40	230.781958576887	-1.44064214837334	0.333907258965452	-4.31449784241556	1.59966096182031e-05	0.000227269803930508
PLEKHA4	457.331546347955	1.2977247614916	0.300850258107739	4.31352384290416	1.60672802891794e-05	0.000228063651618509
PYGB	2252.41331166132	-0.911511548568985	0.211410719439416	-4.31156731780668	1.62101406008263e-05	0.000229879776781727
LCN10	13.7260553706974	-4.62454237210607	1.07293388687683	-4.3101839066408	1.63118834602226e-05	0.00023103236997589
CALCRL	421.280014901299	-1.21308393356405	0.281454394690927	-4.31005504425031	1.63213915604116e-05	0.00023103236997589
CCDC180	146.608664776193	-1.11605389830067	0.259004937694341	-4.30900626156308	1.63989725899513e-05	0.000231866245753097
AGTR2	7.52478468765875	-6.20407443296776	1.43984380763647	-4.30885239083806	1.64103843085715e-05	0.000231866245753097
ARHGEF25	1047.88305188429	-0.758990501318622	0.176356466985637	-4.30372934030504	1.67946821767793e-05	0.000237078778163968
CDC37L1	1014.12518522131	1.08893020010955	0.253162869030333	4.30130296863983	1.69796714555572e-05	0.000239470846740544
SEC16B	141.317937033417	-1.06654394362303	0.247996727565487	-4.30063716603437	1.70307715184456e-05	0.000239971977108627
PLD1	1058.89413255543	-0.667838156053778	0.155319974795651	-4.29975704626806	1.70985452656982e-05	0.000240706918055468
CPQ	1271.28283289802	-0.606727132007722	0.141124478432843	-4.29923383062455	1.71389572876009e-05	0.000241055681193767
AKR1E2	121.296258447506	-1.13241365571246	0.263454707770301	-4.29832385724449	1.72094585137102e-05	0.000241826620773786
VPRBP	1208.20674692669	0.540545510878368	0.12595007014595	4.29174442103911	1.77274923728753e-05	0.000248879139278572
TMEM19	435.164057191726	-0.792324578944665	0.184794075360118	-4.28760812488506	1.80607350835647e-05	0.00025332687107657
FAM103A1	340.889931282754	0.913542860219931	0.213231748452197	4.28427223830946	1.83338312859081e-05	0.000256923644792976
PGF	95.194592415118	2.13132850323031	0.497623897349596	4.28301075286381	1.843812572833e-05	0.00025815050690482
USP53	5341.46180404949	0.79740567724373	0.186208433127475	4.28232848454204	1.84947681240232e-05	0.000258703775070681
RAN	2183.02900276374	0.560177417122951	0.130817445296301	4.2821308416026	1.85112075188428e-05	0.000258703775070681
FUT10	384.28161533571	-0.613502197369903	0.143298238378802	-4.28129615765506	1.85807878779173e-05	0.000259254987805971
RGS5	105040.014381771	-0.840959998659896	0.196428416523453	-4.28125427849941	1.85842855352318e-05	0.000259254987805971
WRB	232.881836143261	-1.00920951666438	0.235831698063148	-4.27936331270507	1.87428700700703e-05	0.000261230869918747
WTAP	1584.39678571368	0.692210914580961	0.161823607848956	4.27756446529767	1.88949248795261e-05	0.000263028033729463
HGS	375.326210079372	0.793193431423238	0.185455845466638	4.276993423569	1.89434396774893e-05	0.000263028033729463
FMN1	427.867059306433	1.06108510598745	0.248091864270819	4.27698469317462	1.89441823179658e-05	0.000263028033729463
C12orf75	996.072417655831	-1.09338749507945	0.255648730799754	-4.27691344939976	1.89502436203737e-05	0.000263028033729463
SCARF1	30.5287417105196	-1.65271884124974	0.386435247137027	-4.27683254437631	1.89571291257498e-05	0.000263028033729463
PHF21A	1408.16776206388	0.6197480720153	0.144966397118321	4.27511536697338	1.91038345400976e-05	0.00026482518834137
INPP5A	980.329462268906	-0.850219530378521	0.198894767224996	-4.27472045766155	1.91377258490455e-05	0.000265056643273168
CDC14B	856.049626067786	-0.646493437017179	0.151279992035248	-4.27348936445307	1.92437467721546e-05	0.000266285777821151
TFPI	2645.13943461967	1.12580735336201	0.26358796306264	4.27108787624902	1.9452173374773e-05	0.000268781218563723
CPNE8	722.985458946934	0.658009693730165	0.154068028947126	4.27090356271114	1.9468258582106e-05	0.000268781218563723
SNED1	2050.10649280007	0.719976825716045	0.168580845234496	4.27081039197873	1.94763944946921e-05	0.000268781218563723
ADAMTSL3	3123.37834245269	-0.566309070345336	0.132624306105586	-4.27002475620481	1.95451271579619e-05	0.000269443096014851
ADGRF5	476.549092212456	-2.98810840354545	0.699813660628211	-4.26986292445774	1.95593139436016e-05	0.000269443096014851
ADAMTS18	9.70782711172698	-6.57327932430797	1.53990570297619	-4.26862457331233	1.96681976050025e-05	0.000270701130429565
MAPK6	1271.64522556567	0.563283546461403	0.131966328736974	4.26838839765029	1.96890290998511e-05	0.000270746104883322
EIF2B4	435.028917982056	0.630577658868639	0.147885946179036	4.26394579850907	2.00848184370788e-05	0.00027594249216361
POLR1C	197.815406870741	0.879912754748447	0.20637660800785	4.26362640244082	2.01135633258614e-05	0.000276091343426673
HFE	213.456936137478	-0.941464817857797	0.221017180639057	-4.25969065000112	2.04710026644972e-05	0.000280747781203937
PSD3	714.253350793238	-0.857717492612514	0.201435846975318	-4.25801815065028	2.0624720690802e-05	0.000282592909293731
COLQ	177.694020803997	-1.23501807744793	0.290058191372208	-4.25782865019363	2.06422066730289e-05	0.000282592909293731
CAPN6	69.2044730271429	-3.12639847642923	0.73451510023731	-4.25641144126123	2.07734265666546e-05	0.000284136974733789
CNNM2	463.881288558802	-0.787524614939172	0.185092671347461	-4.25475849046886	2.09274772255292e-05	0.00028575809202985
SCNN1B	7.01984768417598	-6.10364539365469	1.43455124724421	-4.25474196574005	2.09290227636523e-05	0.00028575809202985
BBS2	669.189315560505	-0.667846754340999	0.156978311092581	-4.25438870945122	2.09620884055284e-05	0.00028595627678869
CMTM3	166.922507715509	-0.836285055888731	0.196634759583408	-4.25298689641899	2.1093792416591e-05	0.000287498505837092
FZD7	325.536938515262	-1.20230869255654	0.282766022874672	-4.25195601767694	2.1191148459253e-05	0.000288570276942919
BRD4	2620.76473785625	0.553153046784446	0.130267634845345	4.24628149149368	2.17347541006954e-05	0.000295711592640971
HYAL2	141.665270072739	-1.18032390876308	0.278179964962251	-4.24302270986068	2.20529109189966e-05	0.00029977568061405
ZNF280D	2130.02811067284	-0.612409715026048	0.144350436679588	-4.24252069555841	2.21023151888167e-05	0.0003001825450534
SOX6	52.2050686013559	-1.59939759599873	0.377060183137093	-4.2417568004448	2.21776938521129e-05	0.000300941153811901
CCL21	120.692135013079	-5.33689976701279	1.25880146495641	-4.23966758506877	2.23851024852596e-05	0.000303488438707367
BAG3	1186.08167061921	0.796456745014689	0.18793540398341	4.23792818241419	2.25591902116822e-05	0.00030557989201501
SPAG4	36.1287827406345	3.19718527966285	0.754833086750658	4.23561888817808	2.27923070848428e-05	0.000308359184272573
KDM7A	1907.18772725575	0.930441746095314	0.219676959103131	4.23549993542338	2.28043769102e-05	0.000308359184272573
MYBL1	549.177908484089	-1.20941175746969	0.285758144233617	-4.23229147401292	2.31322352279182e-05	0.00031251832255772
PIK3IP1	453.784632719395	-0.754999488881635	0.178502077976892	-4.22963977472224	2.34065811435473e-05	0.000315947853176692
TFG	1336.78709497678	0.575476313665891	0.136124674037326	4.22756798306892	2.36230811566714e-05	0.000318591247620376
HIBCH	466.827110305937	-0.568917484673746	0.134598623032596	-4.22677046655946	2.370692760096e-05	0.00031897265417974
RASD1	32.9421927128128	-3.98657641065278	0.943180208856606	-4.22673882808208	2.37102597269018e-05	0.00031897265417974
TMEM150C	34.2319367199702	-3.42410082905011	0.810110446800742	-4.22670864518837	2.37134389678872e-05	0.00031897265417974
MYEF2	1698.86898767958	-0.810323252859289	0.191755372129002	-4.22581773779015	2.38074634027645e-05	0.000319958193856683
PCDHGC5	905.712560383	0.70482509827538	0.166834159205367	4.22470495030797	2.39254028666286e-05	0.000321263140408606
KCNMA1	3915.91441122363	-1.02109957396727	0.24194728666324	-4.22033901702112	2.43935200228546e-05	0.000327263804310098
GGT5	420.410791637285	1.64439189413324	0.389670659631642	4.2199530641791	2.44353186259309e-05	0.000327331187805392
FGD5	544.547954434571	-1.44829601818936	0.343206197184231	-4.21990054396345	2.44410118173212e-05	0.000327331187805392
KLHL25	52.2874117772988	1.71963134990117	0.407660187107518	4.21829603254248	2.46155502783119e-05	0.000328956136689945
AXIN2	427.787482979601	0.944267050554322	0.223852360442337	4.21825818002737	2.46196821499349e-05	0.000328956136689945
KLHL3	270.892998574359	-1.0855040063119	0.257338386184525	-4.21819699115366	2.46263627466881e-05	0.000328956136689945
MAD2L2	102.831546784276	1.21817511432015	0.288848152195435	4.21735470717474	2.47184986862359e-05	0.000329901001946603
AVPR1A	111.623739474872	-2.65921816558077	0.630766579342494	-4.21585139839324	2.48837584672401e-05	0.000331580694883678
CXCL3	28.7119454712743	4.4390052668092	1.05294028700865	4.21581861913574	2.48873735958751e-05	0.000331580694883678
RBMS1	2681.6494730425	0.776418766507281	0.184346438296786	4.21173727944392	2.5341417465372e-05	0.000337338471700095
PPM1M	447.830386574253	-0.715178997768698	0.169860792056514	-4.21038303842803	2.54938081953385e-05	0.00033907424791298
CRIP2	881.952640166575	-1.23884505772962	0.294305825937483	-4.20938000049235	2.56072400245616e-05	0.000340289314636738
PRDX6	1642.38603202022	0.492536502289733	0.117053440669956	4.20779175281563	2.57878346244615e-05	0.000342394031641752
GDF15	34.8307512184452	3.12351463832887	0.742671015556821	4.20578502849879	2.6017745428363e-05	0.000345149350927896
TRIP10	2020.84006285446	0.662939589304342	0.157641358603883	4.20536587083191	2.60660139083563e-05	0.00034549235115848
IL33	2773.72052291363	1.16366360515855	0.27674180887577	4.20487099468561	2.61231114522476e-05	0.000345951686457386
THSD7B	365.774503425907	-1.2045454331996	0.286494692854791	-4.20442494482826	2.61746774513603e-05	0.000346337041126798
ADAM17	918.92049682978	0.61177417891157	0.145545488523507	4.2033194234857	2.63028998711969e-05	0.000347735164249142
CD109	2609.05559926458	-0.896214593170537	0.213260519332309	-4.20244026403231	2.64052941926877e-05	0.000348789725775734
WWP1	1037.63825726807	-0.613623772664273	0.146041297789341	-4.20171404905894	2.64901610933916e-05	0.000349611158608417
USP54	549.110551076738	1.10587806901919	0.263330485816595	4.19958238253287	2.67407725406521e-05	0.00035261677392143
GIMAP1	119.061680211981	-2.12778406981494	0.506691361446826	-4.19936914602054	2.676596557513e-05	0.000352647315675751
LOC102723625	67.0717682238459	1.52318422254104	0.363058354897866	4.1954253413877	2.72359991201076e-05	0.000358533669031989
PILRB	201.453662214004	-0.925692909261858	0.220703523214785	-4.19428242820116	2.73736748285493e-05	0.000360038564404512
CTHRC1	247.560470750979	-1.58220483250024	0.377372737190344	-4.19268451738257	2.75672694105967e-05	0.000362047338654088
AFAP1L1	180.418268792828	-1.35811907691695	0.32392977325603	-4.19263429621058	2.75733749970742e-05	0.000362047338654088
FUT1	20.8339395787775	-3.52241036937677	0.841180627636215	-4.1874601645012	2.82093513087711e-05	0.000370082681212516
FRYL	2793.92501358155	-0.554754048972397	0.132491749984674	-4.1870837168093	2.82561623910872e-05	0.000370381584403579
DCBLD2	992.957910681255	-0.609200902951716	0.145524905684072	-4.186231216492	2.83624435087092e-05	0.000371458850201149
TPMT	337.941815972427	0.972658151672053	0.232399266560507	4.18528924840136	2.84803204930739e-05	0.000372686027504868
SLC6A9	129.529034541719	1.66854990584587	0.398903208169591	4.1828440375353	2.87884893421702e-05	0.00037639912061879
ODF2	658.545097449952	0.516200833044156	0.123446453094981	4.18157687079907	2.89494341759725e-05	0.000378182650697132
ZCCHC5	47.3942146907746	-2.78456426631359	0.666878388358531	-4.17552032712828	2.97305703179546e-05	0.000388058206139941
MFSD4	20.1123991894289	-2.60243109196062	0.623532793450064	-4.17368760600566	2.9970864559827e-05	0.000390863686285731
BMP1	423.703413783347	0.969035805887491	0.232199300761332	4.17329338508009	3.00227928666019e-05	0.000391187143464659
FGF10	37.8256736830595	-3.29430922615868	0.789412666214227	-4.17311422422083	3.00464208798025e-05	0.000391187143464659
SNRK	1066.46169003278	-0.791844705357205	0.189828598886635	-4.17136674874838	3.02778093792531e-05	0.000393867030870199
FHOD3	953.553864781733	-0.849492163084734	0.203696643966334	-4.17037878751273	3.040937664284e-05	0.000395244975505378
ALDOC	678.348164877939	1.0113247683471	0.242520733874459	4.17005487403239	3.0452630492301e-05	0.00039547371443877
NCOA3	768.130743309457	0.574720002816378	0.137862604704815	4.16878822249835	3.0622335063397e-05	0.000397342840910997
TSPAN8	96.0572217468819	-2.25445256431156	0.540827403733552	-4.16852502064089	3.06577111550868e-05	0.000397467298112416
FHAD1	4.81179257026653	5.90635813298968	1.41762040386991	4.16638905370305	3.09462393126014e-05	0.000400870822692227
PPM1L	265.224273376358	0.775837545957227	0.18629452630273	4.16457510241866	3.11932936919594e-05	0.000403731840689802
BCAM	647.927754923074	-1.00466139549793	0.241253927161679	-4.16433177821246	3.12265758838005e-05	0.000403823546349651
ACTN4	10946.7345160698	-1.03557252631542	0.248734139407512	-4.16337109486527	3.13583092613738e-05	0.000405187206424205
ELK3	2078.94128006895	0.871231028671043	0.209293903981022	4.16271574135309	3.14484771869327e-05	0.000406011956312033
EFCC1	7.97758891521441	-5.99008352024641	1.43958269073945	-4.16098606824006	3.16876418308914e-05	0.000408757321190955
NDRG3	1184.87242381651	-0.559205566875825	0.13440087685391	-4.16072856045178	3.17233952942515e-05	0.000408876369950574
MLLT4	1015.85161772212	-0.6204327378852	0.149177799586475	-4.1590152127532	3.19622614359081e-05	0.0004116109106387
PDE1B	504.821061795959	0.938724710376279	0.225786258861146	4.15758122354814	3.2163493498015e-05	0.000413856637956512
KLF4	549.434382760723	-1.35702277006136	0.32644771998094	-4.1569375033178	3.2254217840599e-05	0.000414677871570336
FNDC4	142.8846931493	0.999332970236208	0.240537015000161	4.15459121846814	3.25869598316066e-05	0.000418606654836846
ARVCF	327.056374772673	-1.32147259898526	0.318215799893393	-4.15275608385244	3.28494823662645e-05	0.000421627619213961
RAB30	1264.87318949811	-0.767998951015568	0.184972112845576	-4.1519715550675	3.29623239545828e-05	0.000422723979833522
RXRG	12.8235780051176	-4.78111581637891	1.15213026769817	-4.14980488788916	3.32758793331743e-05	0.00042626142188682
PROCR	208.497367988513	1.11466955204576	0.268615529570926	4.14968395098482	3.32934642848999e-05	0.00042626142188682
ARHGEF15	115.509251640405	-3.60991033359615	0.870083995902181	-4.14892165652705	3.34045098206222e-05	0.000427328231439744
RGPD2	96.7392368634619	2.24081079074456	0.540171151066987	4.14833481262067	3.34902365705563e-05	0.000428069649034101
CCNDBP1	792.263645362391	-0.618023562212267	0.149051578895105	-4.14637380424666	3.37782210934657e-05	0.000431392939648528
MTF1	787.752947551051	0.444187689280199	0.107148531475137	4.14553221742725	3.39025325795705e-05	0.000432612358966613
LIMS2	1237.70952742288	-1.31877896645051	0.318134696929694	-4.14534780134955	3.39298308135345e-05	0.000432612358966613
CISD1	457.697815187461	1.05682216496619	0.255169959220266	4.14164021578232	3.44830963389295e-05	0.000439303247987271
NAB1	1968.01151025875	-0.540010538194321	0.130392332193276	-4.14142863396203	3.45149267463498e-05	0.000439345661267532
FRZB	5733.73096871633	-1.0427278166057	0.251831865050223	-4.14057139432198	3.46441758228622e-05	0.000440627038209093
RNF152	2530.98710551231	-0.746005297343835	0.180227233582722	-4.13924845049253	3.48445432319504e-05	0.000442810085672312
CHEK2	92.0225600825792	1.53731377671091	0.371971393669256	4.13288172928113	3.58243092724807e-05	0.000454886101676516
GPR162	5.20300916763764	5.73009037630534	1.38684493891742	4.13174552937279	3.6001885751698e-05	0.000456764665730391
LURAP1	234.123299318151	1.0099500839676	0.244479865534462	4.13101537731841	3.61164418751734e-05	0.000457841243014636
WDR17	138.134434162111	-1.18773104300062	0.28758090308439	-4.13007619859962	3.62643019007874e-05	0.00045933789137275
AMICA1	68.6333635492372	-1.55078841758878	0.375529816366541	-4.12960129928835	3.633928650658e-05	0.000459909771345592
SKI	3268.49738045437	0.488985103035161	0.118646688221859	4.12135484237706	3.76650762353371e-05	0.000476297908259
UNC119B	634.35390845408	0.718374255423989	0.174382655682571	4.119528129745	3.79649076550233e-05	0.00047969594385425
SNX30	1030.66716097165	-0.816945677827766	0.198340505890906	-4.1189048810691	3.80677232941957e-05	0.000480402949369963
ASNS	404.196841237963	0.702147874577321	0.170473428312603	4.11881125127471	3.80831919643266e-05	0.000480402949369963
DGKI	413.71125833119	-1.10735247984099	0.268871660403151	-4.11851690944521	3.81318593378723e-05	0.00048062355821202
PARP12	263.606068621376	-0.659039795181788	0.160031634969569	-4.11818447838208	3.81868954905371e-05	0.000480783972444614
YPEL1	201.527472184659	-0.953374633041723	0.23151043297111	-4.1180633667628	3.82069650499288e-05	0.000480783972444614
ARHGEF9	1791.60804581259	-0.664059715418389	0.16127765091385	-4.1174937237467	3.83014956833621e-05	0.000481530111677067
ERG	6386.61223572227	0.567531287530023	0.13783964638015	4.11732982805846	3.83287348055635e-05	0.000481530111677067
ROBO4	103.36595035916	-3.15450590495665	0.766234714166501	-4.11689244383567	3.84015171961036e-05	0.000482051618548809
ADK	203.622095890464	1.47578245412175	0.35859463298906	4.11546163371267	3.86405270214779e-05	0.000484657220533834
FKBP1A	2057.27077247839	0.570845068498079	0.138770621314639	4.1135873219432	3.89557585037928e-05	0.000488213835232493
ARL2BP	1048.33874677167	-0.463220476477941	0.11264089739975	-4.11236493290729	3.91626596353766e-05	0.000490408122079066
PRKCDBP	512.677140350652	-1.33714251253448	0.325200101776334	-4.11175305675071	3.92666168575794e-05	0.000491310794528885
MCAM	14126.5830060894	-1.00360151133102	0.244109363801248	-4.11127822260904	3.93474711936561e-05	0.000491923169870405
RASSF10	7.04931267901366	-6.11567925472098	1.48835374336453	-4.10902265807861	3.97337094953987e-05	0.000496349377529636
DNAH14	17.5329955898819	-3.68947452530287	0.898076617333546	-4.10819573084664	3.98762101114954e-05	0.000497726136735791
ALDH2	575.990157575814	-0.842269995382547	0.205041337907167	-4.10780579164913	3.99435747159059e-05	0.000498163595668034
RAB29	868.318245494709	0.647578938987468	0.157736159296176	4.10545649061691	4.03517231999865e-05	0.000502847059925458
CTSB	6870.49229255022	0.785026651129976	0.191308246171126	4.1034647844075	4.07008429285539e-05	0.00050658414902462
DOPEY1	1438.05898684409	-0.417051318622433	0.101636533693653	-4.10336031214409	4.07192344225891e-05	0.00050658414902462
KANK3	20.1369286508189	-3.47042570448692	0.845788361704932	-4.10318451000114	4.07502007648737e-05	0.00050658414902462
HSPA12A	396.578031937436	-1.00509278626466	0.245021903992334	-4.10205279563947	4.0950080080431e-05	0.000508658730410833
STARD13	1147.04690997892	-0.542611807764313	0.132293325420814	-4.10158113448513	4.10336575265167e-05	0.000509286498205519
NMNAT2	60.1922604646249	-2.84579858315652	0.693895248014478	-4.10119335922753	4.11024917661298e-05	0.000509485295898198
PPARG	103.855619447807	-1.90889078061005	0.465456128731349	-4.10111858621979	4.11157773660303e-05	0.000509485295898198
MCEMP1	20.9521671470088	3.98352209176248	0.97212495915663	4.09774695551321	4.17190979397254e-05	0.000516546100193468
EPM2A	411.091753126282	-0.676561318022312	0.1651614031385	-4.09636455712939	4.19688846705371e-05	0.000519221795502672
IL15RA	161.394045055452	1.25827354238256	0.307210843098465	4.0957979532619	4.20716742238068e-05	0.000520076069093811
FBXL20	1596.77457603272	-0.435206811489903	0.106289073236727	-4.09455834204718	4.22973898641524e-05	0.000522447327528774
MPL	29.2103984354198	-1.68975211409	0.413065186577622	-4.09076380435286	4.2995483964515e-05	0.000530644824109687
COX1	205789.957953497	-1.51279784124259	0.37003869528018	-4.08821526110169	4.34704688879468e-05	0.000536077822326159
PXDC1	1778.0865913306	-1.07103724478937	0.262079318270635	-4.0866912042383	4.37568889636503e-05	0.000539178611810288
FBN1	13855.1645808373	0.590921007845053	0.144668650604212	4.08465141118726	4.41430348591577e-05	0.000543502302199613
ADCY4	64.9193652155965	-3.93856342990225	0.964332299010622	-4.08423883960239	4.42215292977394e-05	0.000544034217178494
TRPC6	65.4641061199197	-2.12471160711367	0.52025632288307	-4.08397075376095	4.42726053228541e-05	0.000544228238478306
PHKG1	88.0023827040925	1.41860700064639	0.34737728168665	4.08376447002668	4.43119448262815e-05	0.000544277792427992
PM20D1	14.2329141611292	-4.10084503719725	1.00441655445832	-4.08281307092635	4.44938116286965e-05	0.000546076517720029
PPP2CB	1139.94707827926	-0.513796485505971	0.125869097783319	-4.08199069155529	4.46515856269718e-05	0.000547576923181997
BCAP29	3443.19152137301	-1.01490203453482	0.248733510515254	-4.08027865820105	4.4981744099906e-05	0.000550986113091787
HIPK3	11444.3896293426	0.372229911044193	0.0912288232297293	4.08017880606501	4.50010714487551e-05	0.000550986113091787
COL12A1	4703.03665228025	-1.17662676892242	0.288582760822381	-4.07725938156997	4.55696483309816e-05	0.000557504864303239
TPO	8.7206437745979	-6.41334837301286	1.57320960887661	-4.07660132307003	4.56987470651078e-05	0.000558640908809387
NUP188	720.348633415708	0.599169802607985	0.146993222536393	4.07617298450371	4.57829653331322e-05	0.000559226949770391
TMEM106C	637.535972612303	-0.658890500108001	0.161672587462704	-4.07546208326752	4.59230649168712e-05	0.000560494097936318
CHMP4B	2444.86580145477	0.423419667652049	0.103918403340435	4.07453977391215	4.61054333300298e-05	0.000562274726884817
ACVRL1	157.93042347448	-1.58367284851845	0.388842246140638	-4.07279009479249	4.64532865491937e-05	0.000566069100518435
PNMAL2	58.439794213269	-1.95894254139266	0.481102452037685	-4.07177833556171	4.66555682195267e-05	0.000567858751132847
RFC1	2354.25606213312	0.596469577369555	0.146492242914853	4.07168028491615	4.66752158801947e-05	0.000567858751132847
CLCN4	250.01932897068	-0.92545989254634	0.227301756580037	-4.07150347833088	4.67106647055757e-05	0.000567858751132847
NOLC1	1351.12046188204	0.797697416406079	0.195969278157453	4.07052280799424	4.69077480878149e-05	0.000569805308726294
TRIM36	355.206129604764	-1.28834692447816	0.316538682556729	-4.07010894868202	4.69911569406825e-05	0.00057036904270915
SNRPD1	1284.15237858979	0.974960284409003	0.239757366526259	4.06644558427873	4.77356249661571e-05	0.000578949377539978
KCTD9	2671.54740677638	-0.504035234919343	0.124043559705816	-4.06337286768232	4.83686714538087e-05	0.000586165935896589
ELOVL7	68.2510799076929	-2.9070930936362	0.715537004106268	-4.06281307179532	4.84848553349467e-05	0.000587112368411785
BRPF3	1238.13331566434	0.667053781589762	0.16423192420295	4.06165722545787	4.87255852696358e-05	0.00058956428330568
WWTR1	9492.477901575	0.706047748209811	0.173869829148397	4.06078358544427	4.89082910744559e-05	0.000591310828951167
PTPRD	1924.81134979708	-0.792714565994162	0.195305149147653	-4.05885133829657	4.93146945112081e-05	0.000595757065744728
SLC35E1	819.879416951085	0.588810611773872	0.145095413229521	4.05809252455454	4.94751671473218e-05	0.000597227644147192
TMEM255A	31.9350872929273	-3.15280204752429	0.777021714528876	-4.05754689807594	4.959086109819e-05	0.000598155808942565
COL15A1	1722.83076846843	-1.48524459186648	0.36615417375252	-4.05633664269068	4.98483980685892e-05	0.000600586189733322
PPAPDC1B	539.042735058862	0.701025062428307	0.172826578893983	4.05623409845042	4.98702771883653e-05	0.000600586189733322
REV1	861.35761481216	-0.536502522314584	0.132290031750355	-4.05550225679149	5.00266894323873e-05	0.000601999545355387
XK	69.6340767800401	-1.5453823980967	0.381079559891915	-4.05527496288443	5.00753621906976e-05	0.00060211521698097
HTRA1	8059.66830324952	-0.679494602620083	0.167639271409149	-4.05331398131452	5.0497155326531e-05	0.000606713678377611
PROM1	442.093996138668	-2.26937402878961	0.560291274246222	-4.05034690544248	5.11417597312471e-05	0.000613979926991569
CLEC5A	321.401060668312	2.15334743433259	0.532475319947618	4.04403237795964	5.25396587496888e-05	0.000630271470526422
CPNE4	287.015126745428	-2.33489729700251	0.577569971359029	-4.04262238825967	5.28567072349724e-05	0.000633272182905394
LTBP2	33037.1305207599	-0.838038400009588	0.207304156000149	-4.04255474747446	5.28719623353384e-05	0.000633272182905394
PCGF5	5398.35861187713	-0.864351802347586	0.213936391708453	-4.04022801097582	5.33992610269946e-05	0.000639091311126647
MUC1	69.6459217426999	2.27900827286427	0.56413291650026	4.03984275018497	5.34870504974299e-05	0.000639645371154292
RBP5	17.3000677556842	-4.58101386415334	1.13405525562812	-4.03949793576507	5.35657393988211e-05	0.000640089823901417
SLC40A1	2705.92721961712	-0.62790529529439	0.155460093233685	-4.03901272817671	5.36766527276277e-05	0.000640918359253587
NUP98	2301.31644018588	0.453486016911624	0.112282304879777	4.03880217276605	5.37248511413368e-05	0.000640997353207204
PPRC1	791.569611151946	0.768132834896125	0.190281431232121	4.03682498035813	5.41794567828704e-05	0.000645921366054096
CCDC69	459.510426279557	-0.96831877047627	0.239899458946194	-4.03635245669084	5.42886400327927e-05	0.000646722864069165
ALDH6A1	960.989437551643	-0.732563304083997	0.181524853171227	-4.035608850723	5.44608829244503e-05	0.000648273753112279
KIAA1109	7343.22249366428	-0.432468046594397	0.107214964909365	-4.03365376242006	5.49162173311567e-05	0.000653189421419584
DARS	1368.95807439352	0.703411678629646	0.174460794340847	4.03191835327414	5.53234084403679e-05	0.000657525320823648
RBMXL1	1855.47562482764	0.564513925044681	0.140041828849759	4.03103793831704	5.553107832741e-05	0.000659485032678756
HN1L	575.418599424156	0.46278269508017	0.114848450466575	4.0295075223053	5.58938273343255e-05	0.000663282023370768
SH3D21	66.1574299177431	2.00267109697554	0.497035097897477	4.02923476721684	5.59587127152612e-05	0.000663541197312116
LDLR	238.108272932785	1.2521395624586	0.310890519524126	4.02759004801828	5.63514878722313e-05	0.000667685000423094
SCRN3	562.34331571737	-0.615966264597533	0.152954936248434	-4.02710941997363	5.64667587488944e-05	0.000668536932499392
FBXL2	414.222247432427	-0.83698297403965	0.207960065267344	-4.02472932946843	5.70408841856692e-05	0.000674815985972442
DKC1	294.168117629333	0.692994977872475	0.17219954862325	4.02437162822451	5.71276453280314e-05	0.000675324120192948
MAP4	12338.4038702441	-0.605923587745196	0.150579679369208	-4.02393995181466	5.72325157371902e-05	0.000676045387041215
PAM	16700.0595903523	-0.674552647271375	0.167653878702394	-4.02348369445593	5.73435559789249e-05	0.000676838373212196
BCR	417.58394065514	1.2055227678731	0.299871363991211	4.02013300579256	5.81652934759671e-05	0.000686012240957944
TMX4	2157.00705466656	-0.483700205160875	0.120365542881079	-4.01859364053026	5.85465414843572e-05	0.000689980838670769
LRRN4CL	29.0678117918063	-3.61348702865123	0.899357867661837	-4.01785224612047	5.87310026971682e-05	0.000691625979050304
ANOS1	775.374895231754	-0.966942970290691	0.240884631057135	-4.01413309785357	5.96646736105926e-05	0.00070208468985289
SLC4A8	66.5601754110019	1.60653348071308	0.400273557261174	4.01358883585916	5.98024807160101e-05	0.000703169519631804
SET	4937.93377554698	0.548585110445938	0.13669289020806	4.0132673294927	5.98840276596375e-05	0.000703591681686975
CD248	145.231200483934	-1.21677167629443	0.303235335080304	-4.01263156212385	6.00455939100118e-05	0.000704952650512438
FKBP4	963.645285615492	0.645168803298531	0.160818309020497	4.01178701124323	6.02608562948806e-05	0.000706941476244737
SETD7	8086.50245509909	0.331762866135666	0.0827137978295191	4.01097368082965	6.04688516278425e-05	0.000708842089614595
FAM219B	1000.09186390133	-0.524316558095728	0.130804790699096	-4.00838956504177	6.11342150801904e-05	0.000716097207797215
SH2D3C	55.2902636754764	-2.30590827292988	0.575299016691572	-4.00819088165784	6.1185658430896e-05	0.00071615559962966
GADD45A	1402.87842127595	0.9296759326303	0.231954783023395	4.008005010772	6.12338214575753e-05	0.000716175537001914
MAP3K13	542.436039493804	0.893826182538208	0.223077381591266	4.00679878956049	6.15472519531596e-05	0.000719295594281998
ENPEP	84.055358115287	-2.26856578978828	0.566487754003913	-4.00461576398457	6.21183658122539e-05	0.000724930647733029
MTFP1	14.3914668738585	3.83860152834305	0.958548933650029	4.00459631593993	6.21234762020974e-05	0.000724930647733029
EIF3B	1696.73713836047	0.492183826508205	0.122922116666347	4.00402986749862	6.22724973939007e-05	0.00072611992989938
PURG	262.414151549052	-0.938546749363753	0.234578947092599	-4.00098457681826	6.30794696879188e-05	0.000734973564050845
TNNT2	3.89655807513479	-5.25701929018623	1.31598273738368	-3.99474791032425	6.47631242775046e-05	0.00075402081626717
STEAP2	1760.54321245571	0.974409754052861	0.243951622242672	3.99427454138247	6.48926370087961e-05	0.000754719091076992
KCNK15	288.544642928791	1.30666579614352	0.327143184735079	3.99417092305212	6.4921019446519e-05	0.000754719091076992
FABP3	131.330370758229	-1.83364376636408	0.459210509313905	-3.99303528376057	6.523285715261e-05	0.000757772790510538
SHC4	814.434623214126	-1.18833048264114	0.297670631809598	-3.99209849966402	6.54911572600414e-05	0.000760200443647242
SH3BGRL	2418.42189351992	-0.760034487548294	0.190436972669602	-3.99100278109816	6.5794508720112e-05	0.000763146991663301
TM4SF18	89.256746345135	-3.36032889865072	0.842231368042775	-3.98979309742362	6.61309558967001e-05	0.000766472695599723
SMG9	269.96158594297	0.650113948616511	0.163021537740944	3.98790219762005	6.66601320934203e-05	0.000771583261837173
SPARCL1	38916.9049312536	-0.821188986416742	0.205922223254065	-3.98785994750827	6.66720016066892e-05	0.000771583261837173
DUSP4	86.2507140288269	-1.95419146502545	0.490249908028656	-3.98611286411749	6.71645725824416e-05	0.000776700589916232
CNTN4	56.9825291178063	-1.99167799675707	0.49982606143326	-3.98474219420632	6.75534264774785e-05	0.000780359564085348
C1GALT1	905.586561223987	1.0606087007577	0.266174219308015	3.9846409750539	6.75822262766098e-05	0.000780359564085348
C15orf39	394.314587570077	0.975683191625983	0.245174121747251	3.97955210228839	6.90452273873175e-05	0.000796655823484655
HEY1	37.8422894083542	-1.56615909344127	0.393860665330357	-3.97642930940471	6.99577820220944e-05	0.000806581308803729
SUSD5	18269.405534316	-0.731766856213245	0.184061965174085	-3.97565491339366	7.01858382575989e-05	0.00080793859115553
DCAF5	1984.82990032051	0.425245613031188	0.106962740065878	3.97564247857973	7.01895059869431e-05	0.00080793859115553
RNF114	722.209733780337	0.477043466535844	0.119998006463158	3.9754282641546	7.02527184012076e-05	0.00080793859115553
SIGLEC10	52.1411812616216	2.95931997459866	0.744423380574181	3.97531841667319	7.02851541186874e-05	0.00080793859115553
SYNM	5198.78416137641	-0.712403757272281	0.179252431709305	-3.97430456300639	7.05851939482958e-05	0.000810782984137839
RPF1	655.422048694664	0.658462372730406	0.165688372225071	3.97410128355869	7.06454981110957e-05	0.000810871447045823
ZBTB7B	475.598320408933	0.867645025300349	0.21851422547136	3.97065693745449	7.16747244674964e-05	0.000822072825644685
EIF5	1064.76928842553	0.604821775895366	0.152338192561031	3.97025700336478	7.17951461381617e-05	0.000822841767821384
PPM1B	1759.55045067931	-0.602130271479293	0.151691592434745	-3.96943734200904	7.20425475895274e-05	0.000825063797245591
C10orf71	10.7919752097972	-5.10248085542723	1.28589239799313	-3.96804652037028	7.24641905183268e-05	0.000829276538114334
LOC646588	14.0996571211403	-4.5510965736438	1.14727101601998	-3.9668888258261	7.28169373911469e-05	0.000832695170537484
RASSF3	188.455239158869	-1.35316021357166	0.341179001281653	-3.96612982771055	7.3049083152226e-05	0.000834730627717986
S100A11	3054.91989798897	0.820786263117023	0.206976536460693	3.96560053208205	7.3211386630514e-05	0.000835965574006943
CHST10	116.842740979074	-1.05635729131114	0.266431582016488	-3.96483511194918	7.34466987907474e-05	0.000838031726024701
ANKRD44	781.079081395523	-0.774939180014253	0.195461814601911	-3.96465765752017	7.35013554377588e-05	0.00083803505478776
PITPNM1	182.65643769067	1.00159755159216	0.252670954166872	3.96403913894541	7.36921624047474e-05	0.000839186288576386
THAP9	144.387103467511	-0.745968004365981	0.18818674069784	-3.96397749171786	7.37112056264954e-05	0.000839186288576386
PKDCC	431.942685581628	-1.05909028598533	0.267340508312413	-3.96157803645561	7.44560390988396e-05	0.000847040474323699
PLCL1	2221.13492357676	-0.681531279279701	0.172105283678922	-3.95996720560399	7.49600566132768e-05	0.000852145481337509
NRIP2	37.0455250823558	-2.70544817508622	0.683290799640813	-3.95943890435579	7.5126059739701e-05	0.000853360759306297
RYR3	189.730302474948	-1.93627144357148	0.489046988344265	-3.95927485439997	7.5177678309306e-05	0.000853360759306297
LRRC2	29.4313426627778	-8.17291291251526	2.06450015670595	-3.95878531952049	7.53319106502484e-05	0.000854482268339646
CASP10	86.0400003718331	-1.55535702516064	0.392957850367144	-3.95807597101689	7.5555928244695e-05	0.000856393113155863
FZD8	178.185399270907	-1.14248343089517	0.288778838084882	-3.9562574545693	7.61331104856247e-05	0.000862301174236521
IGFBPL1	439.751200597498	-1.29691369865144	0.327939543872457	-3.95473410536862	7.66198156467767e-05	0.000867176547867154
TGFB1I1	1070.98065126456	-0.916041997329327	0.231780043312005	-3.95220392679029	7.74347066465984e-05	0.000875756421832219
GUCY1A2	228.311886373363	-2.83747735718925	0.71808726990327	-3.95143804397406	7.76829846028646e-05	0.000877920240214926
BMP6	80.5917142836182	-2.3131176893616	0.585425562828985	-3.95117302050118	7.77690730018515e-05	0.000878249274962301
NABP2	314.174608058144	0.757106550524747	0.191724613607732	3.94892724662773	7.8502204011583e-05	0.000885879556982834
TNFSF13	319.270043122831	0.93473230469969	0.236846275437881	3.94657801973688	7.92760968591208e-05	0.000893958327054387
STK38L	8375.40076075932	-0.94991899262885	0.24077363471438	-3.94527828495716	7.97073546212008e-05	0.000898164379741089
NR5A2	25.3939268137255	-4.57054334763341	1.15931500167684	-3.94245165552291	8.06529110691074e-05	0.000908155313462594
RRS1	170.648783743904	1.0402416943214	0.26399093107497	3.94044481030292	8.13306610802515e-05	0.00091511835076794
HADH	491.425803384656	-0.801679984540414	0.203480872388242	-3.939829700606	8.15394709200326e-05	0.000916227284139127
ATP11C	1416.33635008885	0.624186137670515	0.158430745333794	3.93980433756992	8.15480917183835e-05	0.000916227284139127
EIF2S1	2287.99656501671	0.367028546838423	0.0932149164954768	3.93744435587445	8.23540206494367e-05	0.000924608323606021
BEST1	70.2583993183563	1.34812847169509	0.342422642126799	3.93703075042533	8.24960390673344e-05	0.000925528706130247
PCDH20	183.198413259797	-1.52737680733948	0.388156282303402	-3.93495320564104	8.32129074021936e-05	0.000932892340076229
LRRC1	345.607819943805	-0.700615995617386	0.178061869583633	-3.93467729646812	8.33085530477669e-05	0.000933285861359976
MYH11	106479.34676087	-0.928928263591545	0.23616132499188	-3.93344788196579	8.37360015979916e-05	0.000937345700131252
SAV1	1646.24586962779	0.687009515356319	0.174665553854284	3.93328564331272	8.37925640467639e-05	0.000937345700131252
TAB3	1353.1368763052	0.487208392738593	0.123882305242186	3.93283279469264	8.39506350844359e-05	0.00093843295128831
ARNTL	262.826695329181	1.63359737088268	0.41576641816421	3.9291229390188	8.52562468194062e-05	0.000952336988928367
TCAF1	519.398776016318	-0.618959658434112	0.157559930105922	-3.9284078002447	8.55101218607222e-05	0.000954481193687931
DDAH2	426.517134356979	-1.09901036102059	0.279829003262909	-3.92743549884295	8.58564359350918e-05	0.000957275956052832
METTL1	116.10390260804	1.29118633581602	0.328767301459968	3.9273563097127	8.58846997872894e-05	0.000957275956052832
ATP6V1C2	29.6098351003847	-2.80021570863304	0.713217109670875	-3.92617573339658	8.63071100682233e-05	0.000961289090824901
HLA-DOA	185.711617189496	-1.49000154713186	0.379634081693145	-3.9248360960811	8.67888097517884e-05	0.000965956319367378
CCDC159	83.0643416312982	-1.32139696613925	0.336920447892676	-3.92198506918812	8.78224354781258e-05	0.000976755297904264
RERGL	167.729641481211	-2.48521729209846	0.634160450564799	-3.91890930739227	8.89505741951861e-05	0.00098858911407267
CTSF	879.758603945218	-0.789604493595038	0.201620470383103	-3.91629129767773	8.99215889034048e-05	0.000998660873880393
NBEA	668.341410418083	-0.673462764346459	0.172159090881317	-3.91186292224749	9.15868944409512e-05	0.00101599827694323
OR51E1	7.68478831691215	-6.22998779838337	1.59261810401513	-3.91179014145139	9.1614505673116e-05	0.00101599827694323
TAF11	399.671191347925	0.890108285629981	0.227601814316476	3.91081366509804	9.19857178258521e-05	0.00101938162493567
MCTP1	70.9239787643479	-2.26737237119918	0.579896087542994	-3.90996321566159	9.23101772341051e-05	0.00102224237217222
TSLP	78.7288856845295	1.63370894497106	0.41790135882866	3.90931714017442	9.25573870330559e-05	0.00102373160008458
GALNT11	713.281009852239	-0.551267545376335	0.141015660916349	-3.90926470006299	9.25774797611356e-05	0.00102373160008458
WASF2	5668.17045937038	0.460195807487638	0.117745126967811	3.90840639726386	9.29069294461809e-05	0.00102663822036765
AGO2	829.609479950615	0.608664207872219	0.155763774766843	3.90761079579194	9.32133005438153e-05	0.00102928583659234
CEP170	2104.55381865351	0.554066773369337	0.141807414914193	3.90717772906727	9.33804671390603e-05	0.00103039362988448
RNF115	1668.15308148728	-0.747339574230119	0.191283315594971	-3.90697731219045	9.34579251624099e-05	0.00103051066979868
TRAF3	429.882875646795	0.718630045656078	0.183991193234364	3.90578501624642	9.39199847974402e-05	0.00103486530782884
COLGALT2	49.5295748599961	-2.99580155632975	0.767276123106603	-3.90446342080884	9.44346735391322e-05	0.00103979320900409
ALKBH2	114.105978786825	1.12893200607564	0.289251643824098	3.90294067529027	9.50310014541692e-05	0.00104561233934048
PRPSAP1	298.767043505477	-0.846400554678012	0.216974643994597	-3.90091920002915	9.58281336886302e-05	0.00105363101341671
CANT1	647.469475744626	0.79990867158464	0.20513877249786	3.89935389514425	9.64497162416965e-05	0.0010597094624845
TCEB1	292.582693974276	0.956080925804971	0.245307453651208	3.89748012779254	9.71987954391215e-05	0.00106717908240318
TAF1D	725.277318448924	0.753624441117375	0.193562057489038	3.89345128324054	9.88280565480165e-05	0.00108429501187735
MRVI1	9683.16142371102	-0.700089426102911	0.179871617049911	-3.89216174060774	9.93549701139985e-05	0.00108930075697531
ALDH7A1	718.654324177173	-0.540964328357505	0.139056067321498	-3.89026051705312	0.000100136659115879	0.0010970906896029
ADCY1	120.869340038027	-2.35677129574677	0.605935957869891	-3.88947258392087	0.000100462316750929	0.00109987685562185
RCAN3	77.2731171296465	-1.26499987841937	0.32527778232402	-3.88898334642253	0.000100665024450528	0.00110131394741298
AKNA	726.950602367862	0.657719985036525	0.169195211280752	3.88734397420471	0.000101347090047247	0.00110798964048108
PSMG1	234.72014551324	0.953211654494767	0.245248876703551	3.88671160213703	0.000101611354306373	0.0011100914433967
HEATR5B	1105.53298194235	-0.364229502987075	0.0937320497190703	-3.88585872258985	0.000101968797517273	0.00111320751680508
COG5	1139.5092637883	-0.644996142157197	0.166070358974788	-3.88387275212139	0.000102805725745681	0.00112119008193535
LGI4	36.4816823609625	-2.07580017048868	0.534479498934709	-3.88377884395198	0.000102845460645902	0.00112119008193535
DIP2C	1747.47903358243	-0.604028927926299	0.155554329400451	-3.88307371613758	0.000103144281267378	0.00112365307119197
IL6	1067.25910346544	2.86346928418452	0.738435609419506	3.87775081220085	0.000105426618133284	0.00114770573342131
S100A16	345.026628088457	0.885186613526156	0.228296032680725	3.87736310233696	0.000105594707758779	0.00114872436139843
DMPK	1011.04206333918	-1.03903038171278	0.268032765941383	-3.87650509094851	0.000105967593755651	0.00115196788275272
CTSO	1972.5698125176	-0.535678668707941	0.138236353092329	-3.87509259847268	0.000106584161305066	0.00115785401445919
LIPE	28.330658898316	-3.56256394013752	0.919390689658977	-3.87491844349539	0.000106660415743833	0.00115786641457126
NR4A1	557.291083657743	-1.88812799325173	0.48758770648176	-3.87238637921312	0.000107774921521122	0.00116914174190576
TWSG1	3864.8342489281	-0.763366213932475	0.197184712505043	-3.87132554159314	0.000108245115051129	0.00117341663045932
TMEM170B	375.785279493532	-0.928946045550422	0.240003881838402	-3.87054591965264	0.000108591898901304	0.00117634864480928
GALNT15	1280.37941019393	1.61438498656036	0.417234706243694	3.86924903993353	0.00010917108746505	0.00118179235482707
PRICKLE1	156.733547287689	-1.489303859089	0.384950898362585	-3.86881512791333	0.000109365523102962	0.00118306634289976
PLEKHB2	1016.12265188624	0.461775253241799	0.119366995856575	3.86853375950454	0.000109491778633151	0.00118360152007715
WDR74	183.098093895695	0.712398794748441	0.18419833224233	3.86756376171318	0.000109928090666855	0.00118748529616649
PLEKHA5	656.716747887034	-0.618560367669988	0.160024628841364	-3.86540729479323	0.000110903969015123	0.00119718815291885
ZNF438	475.273575598319	-0.663776255522015	0.17173008525634	-3.86522987239657	0.000110984621803653	0.00119722039545369
GK	163.222091000175	1.10896081787411	0.286942083782463	3.86475487755513	0.000111200817710314	0.00119871370979335
C14orf28	176.208474520775	-0.885065908582979	0.229101580573084	-3.86320297908482	0.000111909943567883	0.0012055148707889
PIM1	322.352352549967	1.33314796943875	0.345337266281674	3.86042312720277	0.000113190847497867	0.00121846153224834
USP46	456.319034852247	-0.656970697203371	0.170223463492331	-3.85946028664239	0.000113637721779251	0.00122241834000499
RANBP9	3748.88683821827	0.692681563320986	0.179523430868867	3.85844655468375	0.000114110013845359	0.00122664286152455
MIF	558.742586161769	1.20009781686551	0.31108244978974	3.85781267209595	0.000114406276333759	0.0012289705572717
SLC16A10	77.5146367153976	2.16613004881821	0.561812063747763	3.85561327104351	0.000115439862349872	0.00123920994298278
IL10RB	405.802677377831	0.424938741005491	0.110253456281649	3.85419881912781	0.000116109215748582	0.00124430811284746
ST14	75.5844455120087	2.7019980171568	0.701058544622359	3.85416886775454	0.000116123428969086	0.00124430811284746
VHL	561.621571538703	0.522621266178926	0.135601438535222	3.85409824426881	0.000116156949360201	0.00124430811284746
RNF144A	217.266542697098	-1.0887444136859	0.28253870976414	-3.85343450670803	0.000116472428756123	0.00124682117310808
VEZF1	2026.16141285599	0.564750038185331	0.146596393933722	3.85241425816151	0.000116958936553056	0.00125116031017721
ZFP36L1	4709.73804754152	0.902225302721927	0.234246257226814	3.85161032412282	0.000117343643619314	0.00125440517780286
ACOT11	100.548249472958	-1.07832613353778	0.280031786204887	-3.85072761971677	0.000117767418992156	0.00125806289935141
RGS16	196.752548829232	1.77663827726286	0.461702572499388	3.84801468106444	0.000119078918910384	0.00127119219875594
STS	743.062759447083	-0.53950946344779	0.140249773027627	-3.84677601825078	0.000119682286746612	0.00127674910048376
ADAM33	402.959999490457	-1.33362616421166	0.346705967087993	-3.84656247890071	0.000119786595253846	0.0012769781229862
ADCY5	1860.47127986651	-0.748791758167147	0.194724860642396	-3.84538345898354	0.000120364061204008	0.00128224741082224
POF1B	10.3882645013523	-6.37811519601894	1.65892339323703	-3.84473160244815	0.000120684456317277	0.00128477271694118
MSR1	1275.95868006402	1.17777695287706	0.306486002318318	3.84284092574581	0.000121618300543996	0.00129382063691214
STEAP3	278.205054464252	1.39474150074606	0.363052361429904	3.84170893491172	0.000122180670266427	0.00129850826891146
SEMA6A	110.84464847754	-1.92647643581573	0.501475654627745	-3.84161507749722	0.000122227408251088	0.00129850826891146
SLC5A4	8.02332802454786	-6.29529692777157	1.63968452483038	-3.83933423316465	0.000123368390842236	0.00130972709699247
ARHGEF37	375.880653080228	-0.561844721738451	0.146393577610818	-3.83790553457267	0.000124088197770899	0.00131646219452059
C3orf70	642.723564877949	-1.03358274100972	0.269339924112321	-3.83746577643905	0.000124310552352292	0.00131787829042757
CSAD	202.40164988692	-0.800210219742022	0.20853451005116	-3.8373035693023	0.000124392663806171	0.00131787829042757
FBXL17	846.319662982946	-0.608292817589187	0.158541856031541	-3.8367963692072	0.000124649745377004	0.00131969493474349
CARNS1	107.44871921958	-1.59734252249645	0.416623625853889	-3.83401810020404	0.000126066858911743	0.00133378217578896
AKAP8	475.577865171487	0.627606005865196	0.163707032544142	3.83371438668018	0.000126222691720543	0.00133451494710025
KCNA6	182.470477640444	-1.65542456001411	0.43197742451388	-3.83220155978526	0.000127001618551918	0.00134182998627677
NFKBIZ	1490.09523706839	0.972618266608528	0.253888065680802	3.83089399653524	0.000127678506862497	0.00134805765978451
DTX1	7.50827413628918	-5.89962504144382	1.54166802097913	-3.82678044894316	0.00012983021527163	0.00136983762382764
PPARD	445.155465587078	0.815331257461792	0.213146178596767	3.82522108925184	0.000130654779408066	0.00137759468165208
AJUBA	179.330369696322	-1.09156531094358	0.28542322851475	-3.82437447934331	0.000131104517466051	0.00138139175443553
OAT	1298.95569274712	-0.534366409610676	0.139810575114964	-3.82207432571731	0.000132333787379343	0.00139339162052771
RHOBTB3	660.685845472956	0.93149760236985	0.243733872215322	3.82178149431334	0.000132491062169406	0.00139409537429446
C4orf33	160.427039935788	-0.925324813300678	0.242150997029734	-3.82127195283469	0.000132765148212742	0.00139602643908555
AK5	35.2617583847803	-2.48955485260997	0.651646157959969	-3.82040900909125	0.000133230550823027	0.00139996519491272
DAP	1208.47074181776	-0.514969549969199	0.134816100786003	-3.81979264321422	0.000133563909735223	0.00140251203580958
ZNF365	304.223389880023	-0.882616847172466	0.231166728288626	-3.81809637445084	0.00013448539173835	0.00141122689832993
MYD88	433.470575537151	0.836139801778725	0.219009888840495	3.81781757072936	0.000134637421191839	0.00141186112086544
PALM	64.1085108411211	-2.12672289088411	0.557092055198207	-3.81754302729635	0.000134787285760489	0.00141247179469608
ACTN2	496.585361878277	-1.34205047337818	0.351616046982385	-3.81680666993396	0.000135190016366946	0.00141572968906011
GMPR	257.831109746202	-0.915621713355237	0.240027552334235	-3.81465254488887	0.000136374675354736	0.00142716606964918
POMZP3	103.160237208719	-1.06537139944343	0.279346036294426	-3.81380532036812	0.000136843279744304	0.0014310984784657
ITPRIP	784.273377451142	0.976811562853814	0.256248152837678	3.81197504074334	0.00013786080026624	0.00144076219396887
TLR5	217.140330222169	0.986568502878806	0.258839569819678	3.81150572752885	0.000138122854649718	0.00144252290272724
TNFAIP3	670.666410790414	1.30158168802897	0.341515346681524	3.81119531135666	0.000138296442094633	0.00144335792477235
FSCN1	151.830223175411	-1.16967273235459	0.307056095989629	-3.80931285075056	0.000139353540282258	0.00145253327654454
PLXDC1	69.0019002092113	-2.65076992081346	0.695869043045749	-3.80929421606587	0.000139364042556561	0.00145253327654454
ST6GALNAC5	94.4441025561092	-1.37364713976308	0.360735325313233	-3.80790857831936	0.000140147062749501	0.00145970741370511
MGMT	108.2831114551	-0.93327871677902	0.245202349309176	-3.80615732030466	0.000141142622742887	0.00146908408479514
YEATS2	1341.97567309524	0.527589769883421	0.138671677404219	3.80459643785466	0.000142035568031744	0.0014773807565515
KCNK5	13.6771941395321	-4.10699618294248	1.08075794288196	-3.80010733207355	0.000144633430091261	0.00150338794663303
PRKAR2B	124.939673944203	-1.26138386872474	0.33201096194745	-3.79922355974616	0.000145150115964459	0.00150774193907826
GPC2	4.62643521423105	5.85295146158098	1.54111507877778	3.79786788292461	0.000145946073839833	0.00151498904258655
GREM2	10.1590057225494	-5.02380447051847	1.32306721952823	-3.79708936656283	0.000146405019731801	0.00151873040320707
MYL12B	3839.17802386002	-0.763337655178199	0.201052785108737	-3.79670271548517	0.000146633460490489	0.00151981425243232
BMP7	5.57398256315567	-5.77518348053112	1.52115460921974	-3.79657889180209	0.000146706688784903	0.00151981425243232
ALOX5AP	213.014452302192	1.45745699635221	0.384003620408174	3.79542514417707	0.000147390662669942	0.00152587445604913
ZMYND8	931.328723032355	0.619723124804657	0.163323097338218	3.79446100952458	0.000147964530399237	0.00153078740678137
FAM63B	1617.93913645977	-0.666563029202981	0.175686204805938	-3.79405446169928	0.000148207143915693	0.00153226902981919
SH3GL3	22.2159513517383	-3.96601281913839	1.04586718427092	-3.79208075249357	0.000149390316878496	0.00154346631010859
RBPMS2	75.7053536304415	-2.06483570104966	0.544916179463648	-3.78927214655663	0.00015108932156385	0.00155997447549012
UBE2H	4791.26250564174	-0.590765380102747	0.155917514186099	-3.7889609976569	0.000151278659484131	0.00156088389287007
RPLP0	5330.28044934607	0.556673925510059	0.146975044884314	3.78754043550879	0.000152145930271	0.00156878228436619
FAM133A	23.3814654437552	-2.15672231305554	0.569484752714159	-3.78714671951554	0.000152387125852422	0.00156999329616522
SELL	125.64850969315	-1.5472378716472	0.408563822098171	-3.78701634349656	0.000152467075209817	0.00156999329616522
SDC4	1385.63611376695	0.906030838505023	0.239411129935577	3.78441402765538	0.000154071154132147	0.00158545182973768
TRIL	26.9907245589711	-3.83469104829185	1.01507377997622	-3.77774613425804	0.000158254072791529	0.00162740929425045
PDK1	757.551106957387	0.895683398547336	0.237107940214956	3.77753439102601	0.000158388638866898	0.00162770724542216
MFHAS1	807.794076628649	0.505865712596598	0.133924676840001	3.77724049467712	0.000158575592975424	0.00162854281526726
PCMTD2	564.414873858353	-0.602384091514378	0.159505643546878	-3.77656914275476	0.000159003434408972	0.0016318494949496
TF	37.9674366789125	-4.57445480160807	1.21167237124062	-3.77532318981932	0.000159800339815363	0.00163893695159935
TBK1	1056.94116007954	0.51666825721951	0.136872547086619	3.77481290599889	0.00016012779845912	0.00164120346625488
MECOM	1471.79542498349	-0.602023003956067	0.159608563788543	-3.77187156920762	0.000162027652468879	0.00165957226764636
SF3B5	315.663387212198	0.758350268384525	0.201113873307998	3.77075064942507	0.000162757237366225	0.00166552740282275
GIMAP5	185.398117206561	-1.47746711043867	0.391833892386506	-3.77064653963442	0.000162825157058313	0.00166552740282275
MAGED2	1207.82621676193	-0.647295474326794	0.171717567170953	-3.7695355518424	0.000163551611782506	0.0016718488697794
TSPAN13	29.4119700889521	-2.67232418364335	0.709165713219892	-3.76826478470025	0.000164386281936495	0.00167926741951694
CTSH	262.390866911772	-1.11689021743308	0.296420983854953	-3.76791886629594	0.000164614182386539	0.00168048186853543
LPAR4	68.0418828478842	-1.66765269391422	0.442640721395418	-3.7675085307492	0.00016488490804929	0.00168137949215111
ZNF385D	2617.80457956501	0.646903698153683	0.171708407596366	3.76745499657976	0.000164920258977131	0.00168137949215111
SPG21	828.364681372281	0.602795721941168	0.160035041956852	3.76664832008287	0.0001654538063709	0.00168570418057331
DNTTIP2	1194.58006579108	0.671312635614849	0.178247607868008	3.76618033556981	0.000165764081930897	0.00168774988306789
RSPH9	3.42491321707926	4.78397978812012	1.27037907081868	3.76578920261742	0.000166023824469359	0.00168927871564037
BMP4	458.077391344868	-0.763705191335167	0.202963106732647	-3.76277838681863	0.000168036095054076	0.00170862559713627
GPAM	622.301447529712	-0.962683148513695	0.255889596733286	-3.76210350402444	0.000168490288082162	0.00171211456215328
CALD1	69440.7644086927	-0.676637725740872	0.179934944282299	-3.7604575833769	0.000169602832475037	0.00172228436271587
PATL1	941.622620227459	0.576368651716448	0.153289055154396	3.76001177080723	0.000169905362412097	0.00172422064620308
FAXC	144.23338337574	-1.33304262139383	0.354603655781952	-3.75924669601695	0.000170425728122929	0.00172836355198352
ANKRD54	159.838908433051	0.678863280162442	0.180595564526849	3.75902521161595	0.000170576650335591	0.00172875678167202
EMILIN1	2378.23625891454	0.97224958758577	0.258725027604009	3.75784900513701	0.000171380240685694	0.00173575979643231
TCEANC	67.1821063796273	-1.13991903103127	0.303385457849674	-3.7573291716444	0.000171736527031334	0.00173822624043862
DCHS2	9.85996737172259	4.34875117141523	1.15777144396449	3.75613960258345	0.000172554463329696	0.00174535895815437
MFAP4	7406.00540721717	-0.992270166028822	0.264321858392667	-3.75402235767706	0.000174019331805241	0.00175852121810728
EPS15	1775.637622867	-0.402306215089316	0.107169360594116	-3.75392941470439	0.000174083903913831	0.00175852121810728
BNC2	776.709427297643	-0.868861531312634	0.2314998557754	-3.75318389898091	0.000174602666672656	0.00176154755487342
LAMC2	277.222578752528	2.44020501397543	0.65017164875501	3.75317044144894	0.000174612044362412	0.00176154755487342
JAK2	418.503791861072	-0.804507311503717	0.214511760603171	-3.75041120935084	0.000176544812592236	0.00177988115507477
EPB41L5	933.398274804545	-0.492595161237896	0.131350493325365	-3.75023457291249	0.000176669224344694	0.00177997130279311
LIMA1	1620.34716354638	-0.611298149441984	0.163085151225	-3.74833726338831	0.000178010780539456	0.00179231625213306
ARHGEF12	7667.98182273078	-0.373618642274011	0.099680452784493	-3.74816357507692	0.000178134070097501	0.0017923868737291
PON3	6.62821877286798	-6.02111410219973	1.6067896421892	-3.74729457055508	0.000178752124240686	0.00179743248217233
HAS1	6.89508597629215	-6.08039585699799	1.62355705865352	-3.74510758620378	0.00018031648745655	0.00181154565858623
CCNG2	2222.56123278489	0.78330128141107	0.209165338829797	3.74489045744076	0.000180472501444681	0.00181154565858623
ANGPTL5	6.6954919503945	-6.03761619358326	1.61224910480156	-3.74484077901001	0.000180508214828962	0.00181154565858623
UNC13C	1009.26382860481	-0.859395648111762	0.229502065662068	-3.74460964276105	0.000180674464028011	0.0018120343936186
BTBD9	359.065717585338	0.686420517349747	0.183347428206479	3.74382408340479	0.000181240569451805	0.00181653015481117
ABHD5	516.297407054797	0.788029130516777	0.210574807854008	3.74227638409205	0.000182360786223317	0.00182657018819521
RNF181	479.833496418877	0.684657958621075	0.183012513748091	3.74104450345662	0.000183257064160529	0.00183435561300945
SMAD3	1636.02365675746	0.601795718353433	0.160873337151964	3.7408045920311	0.000183432097333614	0.00183491614561821
LITAF	1982.80617955752	0.713706770132477	0.190800490535801	3.74059190376432	0.000183587400608493	0.00183527871619969
IL1RL1	155.727204439586	3.1275503417685	0.836576020250056	3.73851301742269	0.000185111909468756	0.00184931956219111
FAM171B	251.010992206964	-0.845485218824622	0.22620518223148	-3.73769164120839	0.000185717522380454	0.0018541681395691
HSBP1L1	73.9990725861873	1.04617527522775	0.279938246586429	3.73716449247229	0.00018610717769501	0.00185557368336411
SIAH2	557.161781590608	0.526398367187244	0.1408552291341	3.7371588575252	0.000186111347056867	0.00185557368336411
IL31RA	106.372686561951	-3.30925943265382	0.88553601153397	-3.73701282562338	0.000186219428359668	0.00185557368336411
NAALAD2	14.3861435443448	-4.76337675839743	1.27572984897409	-3.73384440461907	0.000188579021564028	0.00187787184587177
CCDC115	314.360789750526	-0.811293943706626	0.217295325545423	-3.73360053498728	0.000188761796585235	0.00187847843406159
RAB8B	2762.95716248387	0.855557928428341	0.229185244271915	3.73304106530205	0.000189181736374063	0.00188096315750264
DNAJB11	618.867496645177	0.838952134372459	0.224742826273291	3.73294288535947	0.000189255521069516	0.00188096315750264
NPR1	1118.18195420337	-1.02900084434212	0.275689423369402	-3.73246398706901	0.000189615813070374	0.00188332974128854
RPL28	3017.63383095616	0.620102345874776	0.166178764620669	3.73153782488554	0.00019031442706931	0.0018890514444774
FCGRT	310.866918102275	-0.876616042414708	0.235005677814615	-3.73019090673302	0.000191334740206759	0.0018979568985117
SLC1A3	407.999387670771	1.49884120018544	0.402108567684708	3.72745402769104	0.000193423828386624	0.00191744586146612
NR3C2	339.910410170917	-0.792740492936451	0.212724288038505	-3.72661015931081	0.000194072273089394	0.00192263758976414
PNO1	199.549409567884	0.76230841000938	0.204589858299888	3.72603224980971	0.00019451752781246	0.00192581097702574
SMAD7	1004.04005645913	0.837604687738581	0.224839603863225	3.72534319286612	0.000195049671529155	0.00192983997857633
SLC7A1	682.226043678143	0.660008783022864	0.177258332347675	3.72342881872725	0.000196535289875533	0.00194329152882062
GPI	1509.23501919405	0.564267183747833	0.151581049019149	3.72254439060222	0.000197225220443207	0.00194886331611028
RAB21	2482.90571208315	0.619188330803803	0.166356646371624	3.72205345748916	0.000197609172352308	0.0019514064009038
OTUD4	2251.63171129928	0.552601757253849	0.148477697474725	3.72178291186068	0.000197821062346547	0.00195224819210756
HBEGF	249.728252473461	-1.44390656254076	0.388070579702585	-3.72073184122167	0.00019864628304708	0.00195913784591857
CRIP1	315.152626842972	-1.40416039324537	0.377507156075901	-3.71955967097762	0.000199570396322982	0.00196699338831123
FAM104A	712.697359156999	0.570925738800862	0.153570231857209	3.71768494386147	0.000201056790219821	0.00198012765762046
KCNIP2	68.4629747134897	-2.4270480401611	0.652861301430605	-3.71755537484416	0.000201159903459853	0.00198012765762046
PTPN13	896.474764742921	-0.672296831915136	0.181041947879817	-3.71348651397317	0.000204423363163173	0.00201096754509273
MARCO	91.575627707097	3.58307900662803	0.965010722059449	3.71299398516662	0.000204821756750471	0.00201360164560492
SOX7	69.0471873783391	-2.8181363808209	0.759170041259264	-3.71212801831109	0.000205523983505491	0.00201921746700902
WWP2	1544.68275494932	-0.574628371858824	0.154856679366228	-3.71071092451788	0.000206678008582949	0.00202926210337972
PRRT2	123.156466384293	-1.47558645740076	0.397931100728757	-3.70814559278835	0.000208782610258827	0.00204862122033088
ACAT1	921.921313002573	-0.867042087929708	0.233848317695209	-3.7077114621786	0.000209140756886457	0.00205083000471039
STX1A	68.6317506725097	2.21541608005272	0.597611103435822	3.70712001051472	0.000209629617963589	0.00205431694908374
CASZ1	233.23572166957	-1.05197076190561	0.283792171120145	-3.70683503266992	0.00020986554774783	0.00205440209603947
PODXL2	42.6871696081874	-1.65629466289617	0.4468342351279	-3.70673178706209	0.000209951085087329	0.00205440209603947
NKX3-1	137.651396978016	1.16598964318085	0.314568937259739	3.70662676784928	0.000210038125420578	0.00205440209603947
IPMK	302.596140290711	0.943276547694441	0.254870771574047	3.70099930199487	0.0002147520671133	0.00209917762495341
C1QTNF3	97.673866587717	-1.57928950542748	0.426751621183993	-3.70072291944867	0.000214986123821642	0.00210013377611572
NAAA	281.891896350916	-0.84383497288227	0.228055332966407	-3.7001326033738	0.000215486839992591	0.0021036919813083
RARG	205.456400773306	-0.67500448702113	0.182445350193803	-3.69976262099365	0.00021580122337856	0.00210542775846867
GCLM	355.530911449898	0.787803131645941	0.213009226632057	3.69844604434323	0.000216923448389534	0.00211503792341851
AGTPBP1	1135.48152944119	-0.566598401497745	0.153330485898645	-3.69527558839328	0.000219648410964402	0.00213922990403536
NOC2L	515.257994892314	0.559508652415069	0.151413488494432	3.69523652072546	0.000219682188653128	0.00213922990403536
ARHGAP28	28.9450310786055	-2.6599401186479	0.719927140887202	-3.6947351580188	0.000220116097155051	0.00214210204396787
TREM1	176.336052132608	3.05293617337041	0.826675166645866	3.6930299790634	0.000221597887882856	0.00215396795977472
CD63	5397.46906612403	0.630621400584757	0.170760792665682	3.69301050165185	0.000221614867609646	0.00215396795977472
CXCL6	9.30515535895727	4.91858644614125	1.33233270459771	3.69171035820695	0.000222751053161093	0.00216364680811484
CCL3	26.0186688113993	-2.0989141121864	0.568719175950101	-3.69059845516895	0.000223727072523386	0.0021717587046272
IGSF3	209.393385519887	-1.12297275170903	0.304379122318678	-3.68938823121154	0.000224793959127366	0.00218074190053388
MPV17L2	49.5074687980477	1.44279517307805	0.391192486539221	3.68819755676315	0.000225848270760595	0.00218959188287709
VGLL3	1810.40676570138	-1.04251963842905	0.282761523521384	-3.68692184652983	0.000226983028943204	0.00219921017671873
LEFTY2	366.104483241634	-2.2355935295838	0.60659969130902	-3.6854511494384	0.000228297870424856	0.00221056009585374
SMPD3	6.79819739172485	-5.7623272184113	1.56478870072468	-3.68249541662888	0.000230962021703506	0.00223495264567455
NIFK	480.387557882354	0.63719395285217	0.173133195719265	3.68036845969954	0.000232897177854462	0.00225226474066909
DDHD2	1522.5826833835	-0.472941892038373	0.12853996539914	-3.67933732181897	0.000233840798326526	0.00225944246839684
H6PD	2266.21111523692	0.488578906118724	0.132793530199951	3.67923727445951	0.00023393254489532	0.00225944246839684
DSP	131.543782079956	-1.61282820448857	0.438462592333661	-3.67837127428477	0.000234728107054924	0.00226570680666979
ZFP82	228.868341614773	-0.779717141163482	0.212051628214477	-3.67701558214326	0.000235978630899285	0.00227633111743517
ANKRD35	256.012236595688	0.942845059121964	0.256426814956955	3.67685828520014	0.000236124129534793	0.00227633111743517
WARS	1042.89146262278	0.637263244221941	0.173364342723537	3.67586110390751	0.000237048475788212	0.00228381390892206
ACCS	184.929151801713	-0.958358132571609	0.26074533366748	-3.67545650421408	0.000237424490532726	0.00228600782108805
PXDN	2456.71677873734	-0.588373404883783	0.160116071128768	-3.67466801262319	0.000238158883813758	0.00229164743694699
ZFHX4	1277.92216206458	-0.512831064195008	0.139591293833086	-3.67380407554799	0.000238965993032056	0.00229797927797202
UTP3	859.133832126032	0.545240183824829	0.148436646045795	3.67321815972999	0.00023951482825896	0.00230182112070566
GALNT2	4965.16246605984	0.489866091669939	0.133367946346189	3.67304217460449	0.00023967990670761	0.00230197243731951
SLC39A14	56.6155690441295	3.02001605912813	0.822316357040968	3.67257203784124	0.000240121430390107	0.00230477699219396
TNFSF10	426.34390366085	-1.80883953909528	0.492592016856631	-3.67208455922204	0.00024058004623266	0.00230774201162193
ABCA6	178.833789574796	-1.67943853130137	0.457444283985365	-3.67135100403856	0.000241271717848967	0.00231293751905586
FLRT3	19.7105525155309	-3.16115982057605	0.861087087147505	-3.67112672778304	0.000241483560782973	0.00231352957704756
DLL4	94.2203059790086	-1.99797775594132	0.544314818733391	-3.67062899479859	0.000241954324203654	0.00231563420376086
TMEM159	542.733308715837	-0.872885330186498	0.23780603488244	-3.67057686579741	0.000242003678382014	0.00231563420376086
TMEM88	13.0386686726542	-3.53544613155819	0.963242534276877	-3.67035923534285	0.000242209826423285	0.00231616902873135
ENTPD3	4.94311578174331	-5.59202737094493	1.52456492140263	-3.66794965071094	0.000244503315239327	0.00233556544244083
CNN1	5135.69637836217	-1.47927170575646	0.403308980295324	-3.66783726133065	0.00024461078528696	0.00233556544244083
TMEM175	74.2442310722845	-1.13563788825742	0.309639722423429	-3.66761047119286	0.000244827783660915	0.00233556544244083
ARPIN	1530.57360537591	-0.410351707697874	0.11188582670462	-3.66759329384239	0.000244844226726201	0.00233556544244083
APOL1	758.449432551049	0.907935339423235	0.247567796461288	3.66742101517718	0.000245009198252298	0.00233569374833591
MT1F	109.253262676149	3.32451780930377	0.906577298000405	3.66710904479574	0.000245308201916672	0.0023370988458254
RFTN1	1563.13244945891	-0.987635946453319	0.269355905109475	-3.66665785942918	0.000245741239782272	0.00233977838866196
ACOT9	811.423704841174	-0.565462528372813	0.15423410356435	-3.66626132162066	0.00024612242006094	0.0023419611760737
GTF3C6	216.058396896594	0.706925094020353	0.192871334030887	3.6652678199817	0.000247079881267865	0.00234962144956455
ANKRD46	276.200143421298	-0.694111559904049	0.189456093502936	-3.66370670412504	0.000248591426711138	0.00236253812746744
ANXA11	2545.67461951791	-0.547948502724116	0.149612680554804	-3.66244693091638	0.000249817517114923	0.0023726233296108
C5orf24	2166.77838209201	-0.573709424128483	0.156652746435714	-3.66230045231871	0.000249960446791303	0.0023726233296108
EDN2	4.39377212010132	5.77848344355608	1.57826890472479	3.66127940952097	0.000250958884185483	0.0023806345844426
WNK2	10.8297628966891	-3.06611806170863	0.837804353508577	-3.65970652798385	0.000252504264639212	0.00239382118045108
PEX13	692.556297719553	0.520156672136535	0.142189973197234	3.65818109702445	0.000254011545363242	0.0024066305911336
ESYT1	1680.92920538145	-0.519861929051945	0.142345211475183	-3.65212095064105	0.000260083328304391	0.0024614301938398
RCN2	1630.35732040965	-0.583662475300391	0.159824339491333	-3.65189981174326	0.000260307444587948	0.0024614301938398
ATP9A	2931.25889580166	-0.574185005975573	0.15722948480323	-3.65189141651235	0.000260315956417721	0.0024614301938398
AMY2B	78.1244828198362	-1.10119380617733	0.3015503009144	-3.65177485427191	0.000260434164524989	0.0024614301938398
TPGS2	981.879479054961	-0.490548777486028	0.134342049812082	-3.65149093803621	0.00026072230030101	0.00246264354113975
SLC26A5	8.91543209270188	-5.54641541282203	1.51980899663904	-3.64941609444844	0.000262837071172413	0.00248109825604578
PLXNA1	1048.94974087212	-0.778204637803312	0.213353475710064	-3.64748985322765	0.00026481476578343	0.00249823721820782
PDCD11	591.640447987315	0.598723084641138	0.164170040314689	3.64696922467387	0.000265351691228714	0.00250177144971904
PRND	6.33261097478271	-5.95488149645778	1.63327737661382	-3.64597072225642	0.000266384305896866	0.00250997192872873
USP10	888.211284431435	0.52662387485347	0.144491716938495	3.64466480163452	0.000267740527033339	0.00252120966659678
SLC9B2	330.695339906769	0.606855690093396	0.166527160801868	3.64418445118045	0.000268241005495794	0.00252438040275804
NAT10	738.019555005185	0.567759247425222	0.155854772886556	3.6428736631536	0.000269611184393377	0.00253572691117993
EI24	1204.30874566507	0.41797420059158	0.114769604083663	3.64185451303721	0.000270681041872846	0.00254423674418897
TMEM176A	56.9800641675015	-1.60591890629531	0.441183017959464	-3.64002883366391	0.000272607512563602	0.00256078294099203
HLA-DMB	176.794472285494	-1.29227738434553	0.355112627521687	-3.63906345252847	0.000273631376907723	0.00256777132118043
ZNF131	525.843903002672	0.557240640846859	0.153129595028717	3.63901335168004	0.000273684611138465	0.00256777132118043
CPEB2	158.834134390908	-0.757524196960968	0.208237836715168	-3.63778364638472	0.000274994270955595	0.00257848946884458
CCDC86	245.274113189277	1.04899370188992	0.288451167694871	3.63664224441471	0.000276215139943273	0.00258836254238635
MED13L	7021.54292102084	0.440220442693454	0.12105713567701	3.63646835216716	0.000276401584248571	0.00258853610035949
ASB2	122.564942816373	-1.53000228997732	0.420788108778245	-3.63603975031439	0.000276861627570515	0.00259127018154189
ALS2CL	221.477901734743	-0.928394015525037	0.255349375546019	-3.63577946309769	0.000277141359102169	0.00259231435106792
RNF10	1538.0724740889	0.472353429062914	0.130010439993206	3.63319614246055	0.000279932058283635	0.00261607185705167
MAFF	1170.83776573723	1.1658690828274	0.320900725237546	3.63311451528932	0.00028002066585373	0.00261607185705167
ZNF362	821.474225100058	-0.628209273906692	0.173103080835748	-3.6291051024261	0.000284405438070005	0.00265542690966028
MATR3	6.47003949320345	4.27683325368249	1.17860920401674	3.62871190815996	0.000284838889323167	0.00265786409135389
ABCE1	1398.16732262809	0.596732386045873	0.164518277998404	3.6271494772858	0.000286567412638246	0.00267214347014445
TMEM140	263.873840389231	0.769643273059406	0.212197392941852	3.62701568755988	0.000286715880611023	0.00267214347014445
CHODL	60.9108656093997	-2.36123530145678	0.651085036654423	-3.62661583130508	0.000287160035277815	0.00267466582707403
ZNF281	567.608746375616	0.438677156230675	0.120974931486996	3.62618230767777	0.000287642315449484	0.00267714812973751
TRIM29	27.1460701842272	-3.58921299304007	0.989860302669139	-3.62597932593299	0.000287868386413488	0.00267714812973751
LOC102724488	9.99070078388422	-4.2982451909646	1.18542579229296	-3.62590827608916	0.000287947557515718	0.00267714812973751
RLF	2227.47538355804	0.491572480198051	0.135578719849821	3.62573478155392	0.000288140968845582	0.00267733154596423
VDAC1	1615.4712810471	0.605806653521096	0.167135226015483	3.62464973999541	0.000289353334269648	0.00268636007334197
RBM24	51.5270161739567	-1.28578437910012	0.354742840720665	-3.62455342717568	0.000289461179488875	0.00268636007334197
SRPK3	40.445195903146	-2.73469026608396	0.754696647274517	-3.62356222988391	0.000290573251742327	0.00269505816823585
EIF4G1	3602.30963891611	0.46847436404479	0.129293592855354	3.62333781356738	0.000290825590334312	0.00269577659350777
SQRDL	603.039611546347	0.469663226703833	0.129749613852979	3.61976589183545	0.000294869674880157	0.00273073329547057
PARD6G	69.618871266607	-1.35294879915855	0.373774309876848	-3.61969446108888	0.000294951082514336	0.00273073329547057
PDE10A	236.438588637551	-1.02898168345983	0.284298042154084	-3.61937660795478	0.000295313586209605	0.00273244833818791
KBTBD7	253.902688892061	-0.877262979203785	0.242430832739644	-3.61861141707958	0.000296187979884269	0.00273889484698021
HACD4	264.11170086524	-0.872427969401315	0.241219386779075	-3.61674068179413	0.000298335915589809	0.00275710320072956
PDE5A	8967.23174457188	-0.566913359599467	0.156795530422366	-3.61562193815316	0.000299627393499946	0.00276587266221829
ADAMTS17	59.3902115422244	-1.11418055324672	0.308158571691556	-3.61560785776855	0.000299643681213399	0.00276587266221829
MANF	832.058651082691	0.825205833854366	0.228244362073223	3.61544892657472	0.000299827584964174	0.00276591395704533
TOX4	2037.39562002022	0.41691924901405	0.115353964648591	3.61426024917421	0.000301206392542425	0.00277697161545543
CBLN1	11.9365006118513	-5.32582166166043	1.47385698521306	-3.61352676351466	0.000302060160210869	0.00278317834408282
SLC35A3	815.227491879177	-0.420806807454635	0.116459073994464	-3.61334495476614	0.000302272133419248	0.0027834677040966
FEZ1	762.566230471974	-0.585177399194376	0.161971056199521	-3.61285165958007	0.00030284797472361	0.00278710539126236
ABCA8	1095.17053588467	-1.57054970412875	0.435429423332536	-3.60689843168757	0.000309878886150498	0.00285010920644983
TMED8	567.885160222275	0.506447900560572	0.140474464635313	3.60526663600653	0.000311832597248194	0.00286636820905242
MSMP	5.51502559848826	6.103504894777	1.6934865579817	3.60410589975462	0.00031322933251125	0.00287749115653213
CMYA5	327.469788554407	-0.973818894101178	0.270227300716058	-3.60370285134298	0.000313715696512002	0.0028797058543792
IFI44L	1402.28131630199	-2.11751679227349	0.587612052981931	-3.60359659324177	0.000313844037324492	0.0028797058543792
INPP4B	944.937687799961	-0.618293068284044	0.171612629099604	-3.60284130327721	0.000314757710152519	0.00288637126829332
NAA50	2920.76565212324	0.550322545218119	0.152756193141834	3.60262018775989	0.000315025664013764	0.00288711094576229
TNFRSF9	48.8574099002105	2.842298139849	0.789602875784262	3.59965525331443	0.000318639344548612	0.00291849405598149
SEPHS1	536.510901127272	-0.535942386213383	0.148904784811581	-3.59922877489495	0.000319162319922678	0.00292154819572927
PNPLA7	117.904083296911	-1.23816135557337	0.344041782260657	-3.59886914733892	0.000319603942759676	0.00292385446744238
EDNRB	218.783146943262	-1.29843180352219	0.360821717795525	-3.59854116169916	0.00032000720796028	0.00292580730172462
HBB	112.026909832881	-1.69988027327151	0.472518882434497	-3.59748644226331	0.000321307238315536	0.00293595203238529
CYB5R1	539.106028431374	-0.535631639614055	0.148915535919858	-3.59688219436228	0.000322054250236834	0.00294103451860237
SH3BGRL3	2493.95822481066	0.695977094604268	0.193540986520605	3.59601915395926	0.000323124018232879	0.00294874737270612
MYL12A	6350.16389405566	-0.791455812356426	0.220099971038699	-3.59589239662948	0.000323281418091037	0.00294874737270612
NUDT5	415.300999027816	0.751865458593307	0.2091214012818	3.59535396178862	0.000323950815243624	0.00295310574629241
SPON1	198.630659849204	-1.61953917954346	0.450572932007596	-3.59439962877344	0.000325140456975608	0.00296132471622656
EFHD2	264.260808689007	0.621637509111428	0.172955188881355	3.59421138580504	0.000325375597054657	0.00296132471622656
TMEM30B	809.615551509842	-1.22501255482941	0.340833334064665	-3.59416885731309	0.000325428742736802	0.00296132471622656
ZNF366	34.3345124996836	-5.01524595435338	1.3976659407563	-3.5883009008859	0.000332840024865913	0.00302697875121419
C2orf68	496.291546058764	-0.50101771554687	0.1396455706297	-3.58778093202416	0.000333504311795845	0.00303123170184726
POMP	854.102760154258	0.520172645595164	0.145046280039287	3.58625292185551	0.000335463609724288	0.00304724310188562
NPTXR	406.128539177051	-1.00052598507078	0.279033099301277	-3.58568925183495	0.000336189093548372	0.00305203467435109
BCL2L13	1293.32432362377	0.454670458976732	0.126868976656049	3.58377966750198	0.000338657791200739	0.00307263675771595
COL1A2	26959.2495278435	-0.741658398643134	0.207024721178411	-3.58246297553993	0.000340369869617582	0.00308635384715002
ITGBL1	9189.10023971004	-0.886324662402981	0.247443901594875	-3.58192162623634	0.000341076125748856	0.00309093972864116
NUFIP2	4184.47884257143	0.515412989467465	0.143953293667373	3.58041817826279	0.000343044754480201	0.00310695351957244
EPHA5	27.6449010214789	-3.51269297241212	0.981135984191484	-3.58023049710769	0.00034329125085869	0.00310736032412608
SUN1	628.19380785266	-0.720120963656086	0.201175823805467	-3.57956015804578	0.000344173013156706	0.00311224979986395
ZNF608	725.277636410739	0.816270455646462	0.228039532782092	3.57951292781531	0.000344235219511387	0.00311224979986395
SYNPO2	1100.23084574781	-0.667956774612478	0.186642485127497	-3.57880347636923	0.000345170895748841	0.00311720457524491
FLNA	83982.1883893827	-0.959736339971994	0.268173359154691	-3.57879076056317	0.000345187687962573	0.00311720457524491
RNF169	1634.83704800707	0.437951192576789	0.122518957051298	3.57455860804808	0.000350819225830892	0.00316620513242576
ABCA9	440.250994807051	-1.90745139595551	0.533665658691266	-3.57424421993583	0.000351240978685367	0.00316815663337328
WEE1	1067.92633074873	-0.752969917203081	0.210941862140833	-3.56956134529793	0.000357579478298	0.00322344307483255
PPM1G	840.351053287211	0.674607795986035	0.1890822096956	3.56780152438494	0.00035998901357765	0.00324274745465893
SLC26A10	55.3941867705567	-1.69623059126265	0.475442203665345	-3.56769041154916	0.000360141656981907	0.00324274745465893
NSDHL	110.277992239285	1.03089552802902	0.289010677292475	3.56698076931518	0.000361117970255764	0.00324964011178786
SGMS1	651.817604235391	-0.583175999876632	0.163526086385206	-3.56625669193163	0.000362116693659922	0.0032567262734934
EMILIN3	4.45103873766871	-5.44735033596969	1.52767142132623	-3.56578663443257	0.000362766428153945	0.00326066734110383
ERMARD	184.578196212138	-0.547768460262859	0.153631532632454	-3.56546895599443	0.000363206154617109	0.00326226047786913
PCYT2	107.705443690522	-1.0612944977105	0.297675631263127	-3.56527167913311	0.000363479473538658	0.00326226047786913
GSTO1	667.24677512442	0.679690107882215	0.190645705932145	3.56520019456473	0.000363578559907827	0.00326226047786913
SSRP1	1130.2213055589	0.480462169722481	0.134785009760067	3.56465582172498	0.000364333956273068	0.00326565709861189
PRRG3	7.50330205976084	-5.59919772248177	1.57076895680903	-3.56462209048004	0.000364380811522053	0.00326565709861189
U2AF2	501.126934531455	0.534497881791196	0.150056977342801	3.56196620281209	0.000368087777378027	0.00329696286361551
TOR1AIP1	3102.40317724745	-0.357639640220838	0.100410531904693	-3.5617741828148	0.000368357152207612	0.00329745964069706
SEC63	4019.26977689102	0.390821028422999	0.109751350489807	3.56096783027099	0.00036949035537822	0.0033056841718835
NAT8L	8.96034180080016	-6.1607938144643	1.73033511950764	-3.56046279417673	0.000370201764145638	0.00331012772291473
CRABP1	4.41491608048822	-5.13816924171745	1.44328616642104	-3.56004883941949	0.000370785827788844	0.00331342813644349
UPF2	2055.29886571193	0.610149591560716	0.171463606781459	3.55847869418955	0.000373009041934867	0.00333136406803359
CHD8	491.824078764429	0.613648058148607	0.172621954329581	3.5548668217311	0.000378170587329107	0.00337550642946044
IL1R2	37.6399824920781	2.29699925858917	0.646288318198299	3.55414014753148	0.00037921707515087	0.00338288843370988
ITGA8	45883.6267038833	-0.727989759032061	0.204870621234269	-3.55341217128251	0.000380268151602641	0.00339030280911203
LOC102724720	90.2803505127864	4.95137538499843	1.39361573677766	3.55289858913841	0.000381011316133706	0.00339496499317981
ITIH5	1207.3091074769	-1.14842330533142	0.323419170978813	-3.55088197726737	0.000383942546966533	0.00341910708347146
SERAC1	308.968788022781	-0.673323436234269	0.189654067077655	-3.55027153706424	0.000384833994687263	0.00342477000464649
HEATR1	1578.6169760428	0.568381444113627	0.160101026079156	3.55014241965328	0.000385022797149035	0.00342477000464649
CYP2R1	194.770191902874	-0.628880583905629	0.17722257676921	-3.54853538059429	0.000387379951840301	0.00344374968720775
SNRPF	295.619136905692	0.855475443605187	0.241166961656058	3.5472331605074	0.000389299891797987	0.00345882295796309
POLR2K	1549.87951291119	0.731603483707499	0.206421346593769	3.54422396607688	0.000393770592630614	0.00349652862062265
FGR	79.4975061079332	1.34399445985029	0.379277429000016	3.54356562528332	0.000394755051081817	0.003503252223619
NOL10	733.914895421703	0.492829739146633	0.139181677104877	3.54090961826298	0.000398750146689467	0.00353667060484358
RNF168	1059.75582549904	0.443634802186659	0.125318334364149	3.54006302778927	0.000400031484075967	0.00354599501266879
PCDHGC3	1687.98734093794	0.491200358903549	0.13877222166691	3.53961587559332	0.000400709812363246	0.0035499665273445
XPOT	1772.04366977559	0.518383253958606	0.146550362758477	3.53723623880025	0.000404337825058491	0.00358005030056097
PHGDH	333.329991898071	-1.09520743577872	0.309771956584129	-3.53552803118665	0.000406961066290198	0.00360120828752204
NUDC	635.652754057843	0.597732194464904	0.169079763955286	3.53520835658948	0.00040745374311765	0.00360349939768134
PEX5L	7.72527496916045	-6.24081839500714	1.76552936028361	-3.53481428029304	0.000408061853263385	0.00360680818122424
TCEA3	475.579121457224	-0.619960626780433	0.175528633853272	-3.531962923489	0.000412487185084779	0.0036438337868664
G3BP2	3844.56350778877	0.375141154802044	0.106228935162447	3.53144041431248	0.000413302967983595	0.00364894917037063
STOM	4428.94629863368	0.551952451412165	0.15630637194139	3.53122169337492	0.000413644899715502	0.00364987757819947
FAM214A	813.490144203631	-0.532292911567376	0.150791696520666	-3.52998821453292	0.000415578178641477	0.00366483845752767
EPB41L4B	46.5490581300882	-3.14476602591958	0.89102190795077	-3.52939248503116	0.000416514907455579	0.00367099902711707
PIEZO2	35.056037347008	-1.22651392545059	0.34754906286571	-3.52903821790623	0.000417072893920958	0.00367381637702375
ACTG2	1164.08902462456	-1.14090361399713	0.323484570119727	-3.52691818832305	0.000420426650257212	0.00370124318316101
DGKA	527.189880323704	0.668757649039646	0.189652748174412	3.52622176834807	0.00042153382762321	0.00370887211918481
POLH	533.753690712517	-0.462100814671739	0.131083548377295	-3.52523882967893	0.000423101150145211	0.0037205386363311
NELL2	77.9006912006621	-1.91717156504859	0.544326017672698	-3.52210165012061	0.000428139944280351	0.00376270082159727
CAPRIN1	4698.67495905487	0.295688881064804	0.0839677423428553	3.52145803631892	0.000429180589653211	0.00376969731595684
NCOA7	1655.7092710216	0.643906818226867	0.182880043900818	3.52092445130908	0.000430045121874054	0.00377513983695247
STXBP4	414.877571064596	0.68472482383169	0.194559322151165	3.5193627129297	0.000432584855518719	0.00379527350473594
OLFM1	139.52959046361	-1.4363740239522	0.408227905788961	-3.51855912734871	0.000433897113974249	0.00380462116718603
CDKL5	192.717484433256	-0.893999563446561	0.254347402318575	-3.5148759346353	0.000439959474297095	0.00385558572841939
SPRY2	1243.65283536319	0.818573475315742	0.232901712681871	3.51467348990199	0.00044029497036428	0.00385633350463942
AIG1	575.953879971877	-0.479074614525225	0.136357791929614	-3.51336441977967	0.000442470162902679	0.0038731843050226
GRIP1	24.2002362951409	-2.59652165712889	0.739153299668175	-3.51283239660099	0.000443357052852588	0.00387874515875292
KCND2	11.2094059951835	-5.52596669997568	1.57318484142889	-3.51259849094183	0.000443747501683468	0.00387995901216713
THBS3	448.85190410607	-0.562042662116769	0.160049382347719	-3.51168279359986	0.000445279126272879	0.0038911438387168
MDFI	10.764917482512	-4.19059561236901	1.19379597480608	-3.5103113939128	0.000447582204080194	0.00390905364073439
CTDSP2	2452.28172037404	0.40965133208634	0.1167190813802	3.50972032372277	0.000448578249841652	0.00391553438352721
CES1	884.016145315105	-1.09135421993311	0.311045699094228	-3.50866198475386	0.000450366886783013	0.00392892221831361
VAT1	1678.49853026543	-0.77704905227974	0.221485575795998	-3.50835059794345	0.000450894409366402	0.00393129938935695
IFI16	2734.58778597565	0.833353832699552	0.237589170286704	3.50754132309113	0.000452268105654956	0.00394104739890964
CNOT8	819.495288451564	0.545435178134942	0.15564731824926	3.50430180404047	0.000457806201528013	0.00398705231443747
CAMKK2	986.093461241597	-0.505207991405822	0.144197714054375	-3.50357836612662	0.000459051562670487	0.00399564078970387
SLITRK1	27.1085085800271	-3.89963830641573	1.11314751683475	-3.5032538342307	0.000459611254100556	0.00399825478665918
SH3PXD2A	3930.48873363023	0.436843755060795	0.124716710622472	3.50268823544552	0.00046058821439199	0.00400355915788403
CREB5	56.7366472048956	-2.47886104615122	0.707720236742668	-3.50260020479328	0.000460740444118474	0.00400355915788403
MCMBP	1110.36549929123	0.348942333479334	0.0996399000808905	3.50203415695974	0.000461720421846793	0.00400981425508074
KCNK3	167.146494274288	1.18728284908894	0.33916742970495	3.50058037743124	0.00046424621558419	0.00402947939934138
UBE2QL1	256.937117867406	-1.10006128344576	0.314469712595076	-3.4981470055345	0.00046850281884474	0.00406393498915807
REM1	50.9589835911364	-1.62430267378466	0.46435046762151	-3.4980102035961	0.000468743198879211	0.00406393498915807
RAMP1	412.41415366094	-1.15974804758273	0.331573455073777	-3.49771077821859	0.000469269732502281	0.00406621299973168
COX3	27567.9932324387	-1.44776037254536	0.414151428608607	-3.49572710013168	0.000472771951750282	0.00409425822260146
TMEM168	554.077299683894	-0.562241439927026	0.160964701890274	-3.4929486609449	0.000477718342884873	0.0041347716201967
POP1	115.873529338944	1.00065841626869	0.286562008613154	3.49194375455239	0.000479519210461605	0.0041480295338191
DSCAML1	7.80145430992401	-6.25340998539322	1.79097454583577	-3.49162415509095	0.000480093282510512	0.00415066626466603
SLAMF8	118.636923376582	1.58088810689239	0.452885944588572	3.49069810132563	0.000481760303726006	0.00416274388000919
LAMC1	10973.9538891987	-0.515376329298411	0.147690503303204	-3.48956986246	0.000483798580647363	0.00417700710399784
RIMS4	102.972770185707	-1.62613241262246	0.466009339603471	-3.48948459703864	0.000483952947631537	0.00417700710399784
CD9	6025.75797559042	-0.726603459121661	0.208269080858505	-3.48877258269223	0.000485243793590708	0.00418374809900785
SLC9A3R2	419.863229323417	-0.614324699527982	0.176087115169964	-3.48875440962855	0.00048527678242141	0.00418374809900785
FRY	2719.81096078915	-0.710824073029937	0.203769153270248	-3.48837918606458	0.000485958378252581	0.00418728250461908
CCSER1	55.213163186995	-1.8946581125978	0.543186652091524	-3.48804247177737	0.000486570781731106	0.00418843305642835
TOMM40	185.04433281635	0.893528428922766	0.256171626855137	3.48800700488212	0.000486635329488366	0.00418843305642835
CFB	1638.52011903867	1.57435716596421	0.45142907678402	3.48749614708012	0.000487565948340609	0.00419410105673576
DHX29	1218.97232924805	0.608783604956057	0.174583396006285	3.48706474316802	0.000488353120016071	0.00419852947297699
APBB2	2577.14540650553	-0.577989353308283	0.165783478702689	-3.48641105755074	0.0004895481422386	0.00420645742062877
NICN1	106.909658561867	-0.857088585531276	0.24589927107345	-3.48552715016087	0.000491168376927491	0.00421802815060572
HSPA13	1606.68811146642	0.480108470981382	0.137764562927158	3.48499251752596	0.000492150803741778	0.0042241117147436
VSIG4	540.867782869938	0.921623290844271	0.264491009329777	3.48451651789479	0.00049302702977512	0.00422927749804312
CYP2U1	857.0443942212	-0.495063541292705	0.142094295525385	-3.48404937342656	0.000493888369303454	0.00423430990701488
POLR2A	2791.84043816916	0.484644109638981	0.13912282235282	3.48357013926809	0.000494773458255069	0.00423954022179093
CSNK1A1	3062.314429225	0.390123393502126	0.111995898424813	3.48337215013307	0.000495139552387255	0.00424032011113863
PDGFB	47.7007462690517	-1.93341593193847	0.55522551233452	-3.48221738552532	0.000497279821056888	0.00425628453170012
CHD3	2107.28279624657	0.593442739159068	0.170469985582452	3.481215400655	0.000499143910638134	0.0042698686917241
OBFC1	863.547764867119	-0.486236784546669	0.139688241021596	-3.48087126726361	0.000499785636998343	0.00427298701848556
RUSC1	315.199149817887	-0.832731538746392	0.239438654192672	-3.47784922845543	0.000505454145265645	0.0043190552379545
EIF3J	1583.35014854931	0.626579577625492	0.180216208021951	3.47682144965103	0.000507395592821195	0.00433324269437049
HPRT1	405.506086808744	0.627367539337618	0.18045673384108	3.47655377543357	0.000507902362296512	0.00433516883433041
TRPM6	25.7082514886466	-3.59924220990483	1.0355486591638	-3.47568622493433	0.000509548081656609	0.00434637283966353
SLFN5	1668.37032381025	0.87811766366532	0.252654670011113	3.47556474466391	0.000509778922744837	0.00434637283966353
C16orf62	952.254502028721	-0.366874545538468	0.105579611041106	-3.47486168892618	0.000511116809871771	0.00435537071540816
KCTD17	116.994836952579	0.802483821270797	0.230989070850745	3.47412030497896	0.000512531179154966	0.00436501001473691
LRP2BP	133.719781415064	-0.880117520300278	0.253432854469696	-3.47278383515787	0.000515090038994437	0.00438438042578645
NCKAP5	64.1134791683851	-1.53586332905036	0.442609061012919	-3.47002233875536	0.000520415080197193	0.00442667660302337
CDC42SE1	1353.79744563996	0.559699906879297	0.161301002706357	3.46990965640933	0.000520633453213193	0.00442667660302337
AZGP1	5.82858678782376	-5.52955253143284	1.59386743375426	-3.46926752773178	0.000521879498859284	0.00443482495860853
RIPK4	149.52401974686	1.44693123306808	0.417173771690518	3.46841371931093	0.000523540612397852	0.00444648955378121
DDAH1	1808.97676478734	-0.69968603917524	0.201746460355114	-3.46814530447598	0.000524063839839554	0.00444848242903454
SGCG	85.3649663292109	-3.14476201636237	0.90723010181024	-3.46633341429861	0.000527608568599422	0.00447610681615856
UCK2	179.653643218954	1.0518814233437	0.303690350038829	3.46366429887946	0.000532871066337435	0.00451826594476983
MAGI1	764.293440991355	-0.56193547721379	0.162282410870713	-3.46270106660834	0.000534782180691541	0.00453197763351297
C11orf91	18.1646190667645	3.15638731358548	0.911740539296564	3.46193590999116	0.000536304849818383	0.00454238420876395
SLC41A3	242.888194126561	-0.700441800482894	0.202344615429328	-3.46162806950271	0.000536918594155029	0.00454494790064696
BCL10	340.397543750202	0.701906328292761	0.202775870263438	3.46148842749817	0.000537197215373258	0.00454494790064696
BTD	234.050473238439	-0.605426765789419	0.174943181540793	-3.46070512984382	0.000538762591672931	0.00455569136074506
LRP11	880.485006828326	-0.484125016143196	0.139964053149495	-3.45892395403914	0.000542338004890698	0.00458106138256319
SORT1	8823.2983556105	-0.771383172865099	0.223013085782001	-3.45891439580877	0.000542357250935959	0.00458106138256319
SMG6	554.225254080131	0.609253808871323	0.176165636817954	3.45841459138205	0.000543364522845995	0.00458705592534009
PDGFD	3357.54040929769	-0.786739384615227	0.227529884688806	-3.45774088397775	0.000544725025096047	0.0045948459602522
ICAM2	56.2941567092172	-2.07747940465755	0.600841080725559	-3.45761878024193	0.000544971944010073	0.0045948459602522
ADAMTS7	175.859205513208	-0.954611462975702	0.276097547951104	-3.45751517918138	0.000545181528465863	0.0045948459602522
ADRB2	74.0671672186807	-1.47681112829467	0.427335929690731	-3.4558552784538	0.000548549755811027	0.00462070736930436
TSPAN3	2593.68980097294	-0.4003902699544	0.116059652142881	-3.44986619003026	0.000560864482556253	0.00472186018492881
BEND3	89.9435494747129	1.21463803330371	0.35211192379067	3.44957938438292	0.000561460622299916	0.00472429884975612
SIDT2	697.861129324071	0.66097451329327	0.191714313395072	3.44770560730735	0.000565369906186929	0.00475459743800955
NDN	239.57628369148	-0.652751159565374	0.18947387039433	-3.4450721791183	0.000570906920147527	0.00479854426067292
DOT1L	181.250675302244	0.796747714835423	0.231303702413697	3.44459559670344	0.000571914356822744	0.00480439226726027
SLC35F6	498.659894669076	0.565200217582571	0.16409704794579	3.44430460302543	0.000572530295409225	0.00480694689745817
KATNAL1	909.853362534247	-0.458280399835923	0.13307537426478	-3.44376562807242	0.000573672761245487	0.00481391704659727
CCND1	5436.5927181869	-0.60850022616499	0.176729942962973	-3.44310769280607	0.000575070264665162	0.00482211846835582
CAND2	183.885960762314	-1.06063190406786	0.308053585054547	-3.4430110718564	0.000575275761485978	0.00482211846835582
KCNMB2	6.99217874992418	-6.1009634012564	1.77307170323885	-3.4409005513493	0.000579781584835665	0.00485724626643575
NFKB2	533.800897919388	0.967664679389096	0.281261215003314	3.44044833688745	0.000580751297925348	0.00486272746198764
ARHGEF28	1914.78550934527	-0.454040314660797	0.132010184620194	-3.43943397978811	0.000582931945350025	0.00487833655677016
WNT5A	66.8315215267203	-2.23053352564389	0.648674819185324	-3.43860045075472	0.000584729554967398	0.0048907249537832
ABCB10	310.85587298604	-0.647448669627796	0.188352006919183	-3.4374397184183	0.000587241417726896	0.00490907074526035
CKS2	3.83775587790215	5.2777151832473	1.5356706971439	3.43674929336282	0.000588740280952618	0.0049189330248697
AARS	1275.31282535491	0.421592172796153	0.122692454815997	3.43617032871679	0.000589999916205484	0.00492678694924569
HSDL2	298.221099250904	-0.803905363213769	0.233996084703658	-3.4355504889403	0.000591351262655066	0.00493538895895218
MGAT4C	149.149135259479	-1.40474624770658	0.408902743474787	-3.43540431098427	0.000591670372763129	0.00493538895895218
CTNNBIP1	131.18907121119	-0.974018809047664	0.283684884320706	-3.43345332402884	0.000595944801064243	0.00496835538583305
PCBP1	2459.80517477778	0.516760910354118	0.15055684297722	3.43233093983186	0.000598416845382979	0.00498506769346097
MIOS	638.77307535643	0.454171478793996	0.132324720309122	3.43224967891875	0.000598596192059439	0.00498506769346097
XYLT1	337.99026543237	0.853453281570199	0.248670850649542	3.43206000760014	0.000599015000310532	0.00498586189513329
COCH	52.5637351144289	-1.70298615173705	0.496275741350818	-3.43153212990358	0.000600182029383187	0.00499287964540843
UNC79	5.42614057920093	-5.42973195843022	1.58269643826419	-3.43068438593648	0.000602060646059944	0.00500580628857283
RPS27L	1069.78277329167	0.480418245609007	0.140061407518252	3.43005438915357	0.000603460274037231	0.00501473861147381
SYTL2	344.349623135167	-0.96608789280321	0.281722754751166	-3.42921498711211	0.000605329831401478	0.00502756430552467
C5AR1	405.479851819748	1.11448631620194	0.325113916074328	3.4279871180511	0.000608074313014177	0.00504763895267288
AGTRAP	85.8675000691869	1.58641093957853	0.463185477822241	3.42500146385711	0.000614796108041696	0.00510068999217586
SEC61G	572.928664952055	0.766775540129819	0.224043135813078	3.4224460274005	0.000620604174581724	0.00514610723570591
CYP19A1	45.6679537053463	3.09734132313948	0.905220701011426	3.42164216933919	0.000622441734836104	0.00515856953897771
SIRT4	3.38797140292867	4.77497253932546	1.39590233301251	3.42070675461983	0.000624586396203072	0.00517356222325113
ZNF69	238.231548730751	-0.660379958142716	0.19308446293056	-3.42016104309859	0.000625840743353822	0.00518040944985114
IFNAR2	576.576017842839	0.561770955682326	0.16425788019816	3.42005482479507	0.000626085164130566	0.00518040944985114
APIP	480.617904491507	-0.753082203260768	0.220354266213611	-3.41759756323815	0.000631764463556436	0.00522276371762872
IMPDH2	1126.10363522561	0.604415879407482	0.176856634121907	3.41754711327855	0.000631881565577525	0.00522276371762872
RBBP7	1781.7880534673	-0.442709503686834	0.129559353943178	-3.41704006860822	0.000633059615101714	0.00522816843706908
ESPL1	25.0009312679808	2.6054748421208	0.762509463478473	3.41697377791871	0.000633213783458188	0.00522816843706908
S100A9	182.167918880782	1.72548081741044	0.505518748311488	3.41328748572395	0.000641841953833869	0.00529657051303484
PABPC4	506.560108792216	0.522627442973748	0.15312478543337	3.41308196119015	0.000642326210166592	0.00529773062050188
MYLK	20775.4976134962	-0.631219198362883	0.184965187889731	-3.41263783506759	0.000643373819742745	0.00530353338574033
LMNA	3217.01183168638	-0.637411204421987	0.18693124792138	-3.40986973290881	0.000649939151738347	0.00535478996474967
MPPE1	370.620060363776	-0.539303887741723	0.158205169775469	-3.4088891564487	0.000652279771143548	0.00537120335052233
PAPPA	1418.64444197988	0.955285980955837	0.280356593774466	3.40739615963632	0.000655858587456822	0.00539778970936835
MFN1	1387.60398663222	-0.469148750999382	0.137699012988243	-3.40705965001681	0.000656667741826521	0.00540156522959222
C8orf4	148.921453591558	-1.3240140691824	0.38864405882464	-3.40675237178863	0.000657407418603131	0.00540461764151157
QDPR	307.056748460272	-0.745150894767748	0.21873650182008	-3.40661429879072	0.000657740038629627	0.00540461764151157
ZBTB43	583.278917216087	0.466187983197756	0.136883525870782	3.40572746232323	0.000659880175019254	0.00541931427699616
CEBPZ	1282.20818190982	0.476926188748235	0.140104949231889	3.40406382046412	0.000663912394943198	0.00544952586158115
TUBA1A	4727.44773541902	-0.599258712390706	0.176205378079275	-3.40091045416956	0.000671618242749131	0.00550984311441078
PPP1R1A	80.815645462208	-3.15732129577079	0.928754423317575	-3.39952221653235	0.000675036956098401	0.00553412308598404
WDFY3	6949.23053233148	-0.305136752835898	0.089761485886451	-3.39941735391834	0.000675295849804475	0.00553412308598404
BOC	254.257927719791	-0.813465536739052	0.239313296974647	-3.39916564195441	0.000675917674394752	0.00553627574431196
CSNK1G1	681.869189652657	0.470369187970454	0.138387792611965	3.39892109768203	0.000676522301796432	0.00553631177502208
C1orf162	334.187093700052	1.26547661485681	0.372322378200803	3.39887336606532	0.000676640375228128	0.00553631177502208
ALDH3A2	1653.94894064921	0.550866537227283	0.162211528955757	3.39597648067008	0.00068384235326696	0.00559227049103989
SLC22A3	2852.62996622075	-0.624087129899629	0.183827889003035	-3.39495347133822	0.000686402646491637	0.00561023159897592
ANKRD42	183.718995174437	0.783081687550845	0.230687793899021	3.39455189334215	0.000687410111826481	0.00561548853937743
STOX2	255.885593072663	-1.1629492262167	0.342852960186891	-3.39197662339788	0.000693903601131642	0.0056655317857226
POGZ	2272.42742582386	-0.377971357492011	0.11146473423294	-3.39095015201958	0.000696507681289857	0.0056837829047555
FECH	349.534101921541	-0.603710340395	0.178053141961759	-3.39061885537893	0.000697350092584504	0.00568764639004769
RIMS3	616.641280360713	-0.851652221860509	0.251215269109647	-3.39012921021449	0.000698596881882901	0.00569480218626384
AUTS2	1091.11147715431	0.580447215164068	0.171228433876901	3.38989969143421	0.000699182021112625	0.00569655964875852
PQBP1	398.275596342889	0.610278028070786	0.180091032055667	3.38871969972468	0.000702197509615216	0.00571794888442067
CD96	21.2628134868527	-1.85993183318606	0.548881983947326	-3.38858240492833	0.000702549152584674	0.00571794888442067
CLEC3A	42.9390235801626	-4.62287114403712	1.36454653002694	-3.38784427083323	0.000704442487126861	0.00572894963430084
SULT1C4	71.4536158097612	-1.35275917805343	0.399307172750335	-3.38776578626409	0.000704644080871514	0.00572894963430084
PRSS12	9.1064133026774	-3.18316182235522	0.940003925094356	-3.38632822414619	0.000708346068326889	0.00575601193635161
COPZ2	268.367564030019	-0.775526864365312	0.229205229910274	-3.38354785651664	0.00071555735712054	0.00581154723920607
NCS1	787.62252531364	-0.801775226422429	0.23703385695058	-3.38253461651933	0.000718202257719171	0.00582995671550343
SLBP	405.596823014262	0.544558920912808	0.161004109247167	3.38226721950818	0.000718901767977688	0.00583256355440846
M6PR	1200.78477735006	0.424983751047416	0.125680592692858	3.38145883896334	0.000721020341671377	0.00584667468009693
RRM1	731.821623728416	0.49058258463878	0.145098735496868	3.38102591286448	0.000722157321834083	0.00585281551843974
AGA	217.278609580281	-0.825824974347185	0.244359558747063	-3.37954847594891	0.000726050021385132	0.00588044544945111
OSR1	874.371127693141	-1.12417259551729	0.332650289111039	-3.37944271301097	0.000726329428203368	0.00588044544945111
SCG2	548.511614816265	-1.66069528834067	0.491539340738698	-3.37856027117776	0.000728664578646933	0.00589625432012728
RSPO2	27.8002487026711	-2.96764148428419	0.878479790154365	-3.37815567022062	0.000729737578921628	0.00590183881378641
ARHGAP12	1503.61066413747	-0.448876294057486	0.132912894336356	-3.37722157281096	0.000732220410165506	0.00591881364588426
ZBED8	156.055414889989	-0.740173272922014	0.219189582879872	-3.3768633673055	0.000733174600266567	0.00592073746653638
SSUH2	6.85187182245938	-5.76652623246754	1.70771992191492	-3.37674003709071	0.000733503395279671	0.00592073746653638
IAH1	489.228783804932	-0.412991090033613	0.122311254411597	-3.37655837167553	0.00073398795982017	0.00592073746653638
TRMT6	259.117959064124	0.56951800483511	0.168668322095319	3.37655582127188	0.000733994764745444	0.00592073746653638
FYCO1	3313.08487796312	-0.420683173898427	0.124596764819083	-3.37635711897711	0.000734525117571468	0.00592191667749172
SULT1C2	5.33064855334197	-5.70576637828373	1.69000806405339	-3.3761770133799	0.000735006141790075	0.00592269716450288
POMT1	194.750769884978	-0.733749187025277	0.217375221858138	-3.37549597766084	0.000736827691416103	0.00593427317825456
GTF2E2	283.664969719441	0.735025665342897	0.217834825253011	3.37423396139336	0.000740214264393086	0.00595843492721641
DEXI	186.701449025618	0.920638181402998	0.272891430115114	3.37364270110881	0.000741805857074484	0.00596807959829923
RAB20	143.06798598539	0.96239864632431	0.28528182957948	3.37350138192445	0.000742186739535493	0.00596807959829923
SMPX	21.3503142944081	-3.10400562251252	0.920583867635973	-3.37177929316043	0.000746842716378407	0.00600238815066378
TSHZ2	10.8193190668071	-4.12441910513432	1.22335821610209	-3.37139118440363	0.00074789577700079	0.00600771933427159
TMEM110	711.812986169536	-0.5460741986209	0.162064286607563	-3.36949126825958	0.000753070771131099	0.00604613850884682
ASPA	17.8919143079596	-4.34387948187732	1.28946007898633	-3.36875840723361	0.000755075810870106	0.00605908049170364
RIMBP2	7.18216811743046	-5.20927373012155	1.54703151227443	-3.36727060101247	0.000759161566674159	0.00608869695644233
POLD3	440.173039067903	0.55144150886719	0.163861345081998	3.36529343507611	0.000764622953586746	0.00612930984375439
DSG2	105.677199482412	-1.77384172313815	0.527321209865554	-3.36387327107591	0.000768568259839016	0.00615773374501997
FAM124B	20.0363690190971	-2.91838060714947	0.867794999653881	-3.36298389402274	0.000771048621423348	0.00617402473948939
LTBR	605.630712810898	0.642032039415342	0.190918616679945	3.36285717223502	0.000771402636928743	0.00617402473948939
CTTNBP2	157.930602510454	-1.08758866600056	0.323589378536574	-3.36101472464628	0.000776566854589812	0.00621213184405914
CD40	304.631696672491	0.826865049643505	0.246159788529602	3.35905817348421	0.00078208601864864	0.00625303733271203
ANO6	8650.42867521961	-0.367836246258094	0.10954736429857	-3.35778271447556	0.000785703495586763	0.00627870367261273
CRYAB	1971.79203945509	-0.803401792339162	0.239531258897872	-3.35405823872744	0.000796355998057041	0.00636053249225351
SERPINB6	1227.2041046984	0.438242785995654	0.130691918230603	3.35325085077094	0.000798682844318424	0.00637331930107285
MAPK13	123.563655663592	1.1254536928019	0.335634131868862	3.35321585601321	0.000798783839745231	0.00637331930107285
PSMD5	1040.02235349015	0.349306558355479	0.104246021210294	3.35079031602395	0.000805812936876651	0.00642607678321447
ATP6V0E2	163.630087428347	-1.17092331909034	0.349489568810541	-3.35038130916319	0.000807003859124583	0.00643224637456332
VAMP1	155.258893390562	-0.754172426849443	0.225133720123351	-3.34988657601461	0.000808446576726262	0.00644041549366167
MBOAT7	140.174294188412	1.0034097327715	0.299615468827114	3.34899174832158	0.000811062112119227	0.00645791449293279
PXMP2	32.7141775023282	-1.53020249236265	0.457163689647907	-3.34716541801726	0.000816424765579136	0.00649725749168941
IRAK1	422.477170590964	0.742277204684372	0.221885811454592	3.34531171605029	0.000821901416758189	0.00653653710179489
SGCD	2677.06393813535	-0.892590915465364	0.266826724298437	-3.34520808518052	0.000822208591656197	0.00653653710179489
CCDC184	87.7788941473455	1.1857632743483	0.354481713374193	3.34506190195657	0.000822642078161584	0.00653661218291795
MGAT3	24.9627004906166	-2.74353194394413	0.820213138746731	-3.34490123888553	0.000823118747256952	0.00653703013341881
FAM132B	17.0542492807778	3.11190864606468	0.930873155816402	3.3429996628654	0.000828780005534831	0.00657809308587511
IMPDH1	345.800494324613	0.591581560253915	0.176967725717045	3.34287824436303	0.000829142709429473	0.00657809308587511
LOXL3	242.068283727877	0.811871979548786	0.242897836767738	3.34244219854913	0.000830446488944299	0.00658504764767303
PCNXL4	887.204720944919	-0.497934744843557	0.149002010479026	-3.34179883373887	0.000832373626885825	0.00659693545421337
GAS6	5022.37796023402	-1.23518973376721	0.369708752663682	-3.34098050118613	0.000834830858297484	0.00661231149688243
PPP1R11	1007.67657534816	0.473068905906913	0.141602693741691	3.34081854946826	0.00083531795241845	0.00661231149688243
SMARCA4	799.558744604973	0.513251565871334	0.153634801955833	3.34072462318066	0.000835600570608302	0.00661231149688243
ARG2	27.2638464355771	2.79758120941453	0.837711138995562	3.33955355156064	0.00083913170504461	0.00663684722076073
SEC61A1	2173.03852039378	0.466621503346683	0.139744988020155	3.33909294320726	0.000840524366990775	0.0066437436037557
RBM7	1727.22320045425	0.903672510290346	0.270645356257146	3.33895442651434	0.000840943595104227	0.0066437436037557
MARVELD1	1438.84315889589	-0.567244930909664	0.169892926701775	-3.33883783110871	0.000841296627605004	0.0066437436037557
ADARB1	1109.96945707566	-0.685284135512629	0.205266558634112	-3.33850842569125	0.000842294758182675	0.00664822001914282
MCCC2	1102.98058661932	0.501330204566618	0.150257358301391	3.33647689693195	0.000848474803662984	0.00669357169829319
ITGA10	2910.35248755066	0.728919296733722	0.218543440525434	3.33535197844975	0.000851914944685095	0.00671727308047097
CCR1	206.292506944916	1.16151129311829	0.348284444473673	3.33495024411315	0.000853146629824544	0.00672354565375529
TUBB3	51.9521800975379	2.18841170797709	0.656383518313577	3.33404426972771	0.000855930338372368	0.00674203687583549
TNFRSF19	33.8074131390003	-2.77810152076004	0.833307962332513	-3.33382332383319	0.000856610495959166	0.00674394831216065
SDCCAG3	207.212015281431	0.734100692334734	0.220245843718348	3.33309668841473	0.000858850899333943	0.00675813507566755
BBS4	400.031961754954	0.461391226280785	0.1384645566912	3.33219733126195	0.000861631372662524	0.00677354934438265
LMNB2	259.72740292191	0.738651519094213	0.221672231547849	3.33217883871382	0.000861688632133271	0.00677354934438265
EIF5AL1	67.2125959739748	1.0328932695423	0.310060585505826	3.33126272033983	0.000864529679882076	0.00679029959919095
OPCML	6.70349188674315	-6.03448518501811	1.81150071562689	-3.33120772901809	0.00086470049388335	0.00679029959919095
P2RY2	204.307564003259	1.14219561269276	0.342914193953031	3.33084962020909	0.000865813616864909	0.00679557887167646
ARPC1A	711.558452225105	-0.451445236996136	0.135559170806138	-3.33024489830897	0.000867696313183158	0.00680410391978739
POLR1B	377.605185572523	0.428153173988544	0.128566140118601	3.33021722199623	0.000867782569335194	0.00680410391978739
OSR2	65.3642399666391	-1.20809695987673	0.36280151375135	-3.3299115744724	0.000868735681003683	0.00680811414472383
LCAT	79.5525262662852	-1.25575575387116	0.37724524901206	-3.32875167324112	0.000872361480507919	0.00683036898550591
SLC25A44	633.329969705511	0.597272717522495	0.179430163386888	3.32871968819787	0.000872461662825893	0.00683036898550591
DNAAF2	177.377749478506	0.859739500541876	0.25832658575984	3.32811080211913	0.000874370827815651	0.00684184076689252
WBP11	1348.01767636812	0.316892959161316	0.0952471933266892	3.32705823755249	0.000877680286556648	0.00686425246944228
MYL6	4202.36163631727	-0.599282387695809	0.180142634402561	-3.32671046853131	0.000878776286871726	0.00686620872737897
ADAL	178.791067802509	-0.742835930996445	0.223295391360571	-3.32669620483539	0.000878821266241888	0.00686620872737897
ZBTB46	113.434851205222	-1.06835836270686	0.321268117262672	-3.32544160251468	0.000882785910207402	0.00689369037783541
ETF1	3709.67683042309	0.452456877497562	0.136174289167596	3.3226307276016	0.000891728764525403	0.00695999944565017
FCF1	786.576521336944	0.423326932995777	0.127414241570095	3.32244596662995	0.000892319516554684	0.00696108570227249
NPC1	833.095769618839	0.521893485502947	0.157226277463774	3.31937824848137	0.000902181361416748	0.00703301937962052
SIRPA	716.905449921229	0.590187596592165	0.177805147820579	3.3192942039435	0.000902452957047641	0.00703301937962052
EMC3	327.832853636949	0.551426473388858	0.166154267967498	3.31876201637339	0.000904174517243249	0.00704287528211455
ST6GALNAC2	20.028514106159	-2.29290140575649	0.690983705699834	-3.3183147255755	0.000905623800616131	0.0070506014578271
IRF4	28.181830923623	-1.52474311845388	0.459563378774457	-3.31780813893395	0.00090726781046707	0.0070598350824583
ZNF547	42.9558230472695	-1.4498280831367	0.437048538437848	-3.31731594005292	0.000908867776932553	0.00706871684228824
IL1RL2	13.7527924982387	3.39531505624952	1.0236803659428	3.31677266577489	0.000910636807377187	0.007078903875804
PRRG1	174.261210400392	0.966347809893179	0.291384032334728	3.31640619477421	0.000911831925911058	0.00708337234686694
CKB	108.903212203173	-1.91591584394925	0.577724383809411	-3.31631466083541	0.000912130659002976	0.00708337234686694
RASL11B	137.484138172183	-1.5010995855193	0.452722498125579	-3.3157167839777	0.00091408414109784	0.00709496829558067
BNIP3	513.299290467824	0.939091933323901	0.28324360636952	3.31549207892361	0.000914819336447671	0.00709710119342771
CTNNBL1	523.223931585799	0.487121033948506	0.146949731534026	3.31488209514498	0.000916817859543381	0.00710902781934669
GABRB1	24.3950635196889	-3.00457973303687	0.906688885592392	-3.31379349717495	0.000920394548528945	0.00713317343668863
FLVCR1	177.441208279408	0.602795601394251	0.181937424830873	3.31320288805122	0.000922340455297993	0.00714466237106461
ELOVL6	149.363137041271	1.45138617762686	0.438169707381854	3.31238365677802	0.000925045925494802	0.00716202056328597
ZNF18	193.25380905344	-0.600400555110525	0.181321006793334	-3.3112575631948	0.0009287767946132	0.00718729632980044
AKT1	1452.11969280048	0.510333340296575	0.154159603882099	3.31042197466255	0.000931554194659678	0.00720091753822943
SPINT2	1053.43499745101	-0.877479464953946	0.265067875881414	-3.3103953545337	0.000931642803250693	0.00720091753822943
EFTUD2	666.578506658661	0.539516718756347	0.162980892546243	3.31030656617166	0.000931938403423141	0.00720091753822943
ST5	637.091472397901	-0.542960593655147	0.164029491966424	-3.31014006777689	0.000932492955324171	0.00720159263843792
LAIR1	255.092118980144	1.07513167966562	0.32482639999118	3.30986545334618	0.000933408274530529	0.00720505185372464
TMED4	699.722822292405	-0.638806691051199	0.193096345888435	-3.30822775600467	0.000938884201207553	0.0072436936744817
SRPRB	678.626795534077	0.714847758281309	0.216123722790869	3.30758580802825	0.000941038773960945	0.00725668469265031
[truncated: 13,416 more rows]
