# Supplementary material for: Identification of pathological-related and diagnostic potential circular RNAs in Stanford type A aortic dissection
Source: Front Cardiovasc Med. 2023 Jan 13;9:1074835. doi: 10.3389/fcvm.2022.1074835 (PMC9880160; doi:10.3389/fcvm.2022.1074835)
Supplement: Supplementary file 3 [file Data_Sheet_2.CSV]

circRNA	host_gene	baseMean	log2FoldChange	lfcSE	stat	pvalue	padj
chr11_89069012_89106660_-	NOX4	5.644135193	5.068748114	1.508371078	3.360411895	0.000778263	0.949656315
chr9_36344828_36353328_-	RNF38	5.040341237	6.156458799	1.868851601	3.294247011	0.000986857	0.949656315
chr2_198281464_198285266_-	SF3B1	9.480897754	7.067574172	2.219478583	3.184339883	0.001450846	0.949656315
chrY_15024874_15026561_+	DDX3Y	4.468499408	5.983419513	2.025802143	2.953605087	0.003140857	0.949656315
chr15_65962116_65962526_-	DENND4A	4.625063008	6.035024195	2.176571905	2.772719882	0.005558995	0.949656315
chr1_235963619_235964397_-	LYST	4.377455871	5.952426042	2.202665382	2.702374173	0.006884624	0.949656315
chr9_107513236_107521452_+	NIPSNAP3A	6.320123037	6.48082636	2.435065589	2.661458644	0.00778029	0.949656315
chr17_57125043_57134415_-	TRIM37	3.182304618	5.494227042	2.164366756	2.538491698	0.011133144	0.949656315
chr2_54278094_54284497_+	ACYP2	2.626578528	5.223068087	2.065503826	2.528713828	0.011448133	0.949656315
chrY_2829114_2829687_+	ZFY	3.247688159	5.521428824	2.207264678	2.501480171	0.012367537	0.949656315
chr13_41894960_41897178_+	NAA16	3.145262993	5.470611972	2.204587829	2.481467012	0.013084282	0.949656315
chr5_108203467_108219219_+	FER	3.347321245	5.560653638	2.241455215	2.480822994	0.013107945	0.949656315
chr2_232070910_232100094_+	ARMC9	4.282724823	5.918809833	2.399432082	2.466754478	0.013634381	0.949656315
chr2_24787163_24807429_+	NCOA1	2.869769101	5.348400637	2.170759353	2.463838578	0.0137458	0.949656315
chr6_144808683_144860579_+	UTRN	4.347350554	-5.461457361	2.237938166	-2.440396899	0.014671133	0.949656315
chr9_70463030_70483279_-	CBWD5	5.614843824	5.20738432	2.141846036	2.431259873	0.015046418	0.949656315
chr5_121354954_121358102_+	SRFBP1	2.834605471	5.326799994	2.192537658	2.429513571	0.015119099	0.949656315
chr3_33400458_33406211_+	FBXL2	2.86421015	3.961291906	1.655922953	2.392195783	0.016747906	0.949656315
chr6_87925620_87943245_+	ZNF292	3.584365525	5.668934879	2.393779557	2.368194207	0.01787515	0.949656315
chr1_35854510_35855699_+	ZMYM4	2.520258541	5.156071751	2.187433983	2.357132508	0.018416674	0.949656315
chr8_38994175_39009067_+	ADAM32	4.962854234	-5.344331143	2.274158856	-2.35002543	0.018772129	0.949656315
chr15_63845913_63855207_+	USP3	10.5274647	3.59707401	1.533110422	2.346258924	0.018962929	0.949656315
chr13_30829583_30857928_-	KATNAL1	4.91324073	-5.332176144	2.280977594	-2.337671426	0.0194043	0.949656315
chr10_97715150_97726059_+	CC2D2B	2.261035272	4.999039464	2.171650121	2.30195436	0.021337746	0.949656315
chr2_172193962_172196064_-	METTL8	3.077678042	5.446236866	2.372453785	2.29561347	0.021697992	0.949656315
chr1_203797426_203809502_+	ZC3H11A	3.100268845	5.455072042	2.376535569	2.295388342	0.021710879	0.949656315
chr15_75219106_75221573_-	COX5A	3.01190917	5.417233074	2.379826248	2.276314533	0.022827191	0.949656315
chr7_148463652_148464841_+	CUL1	2.959469069	5.387550548	2.367023982	2.276086169	0.022840853	0.949656315
chr12_129299319_129299615_-	SLC15A4	2.076541272	4.88231598	2.152615375	2.268085622	0.023323989	0.949656315
chr8_124243539_124251384_-	C8orf76	3.039953202	5.043608762	2.23010748	2.261598962	0.023722192	0.949656315
chr17_65924470_65928135_+	BPTF	3.035848121	5.424126587	2.400644231	2.259446242	0.023855641	0.949656315
chr5_138145726_138147991_+	CTNNA1	2.885499843	5.355516282	2.376375636	2.253648877	0.024218266	0.949656315
chr3_63898263_63898901_+	ATXN7	2.247922264	4.60030063	2.048468478	2.245726834	0.02472151	0.949656315
chr2_15514731_15567918_-	NBAS	2.809697564	5.313237795	2.366873734	2.244833647	0.024778814	0.949656315
chr8_100523331_100533238_+	VPS13B	2.629214314	5.222227192	2.351068434	2.221214456	0.02633644	0.949656315
chr22_32154531_32164849_+	DEPDC5	2.581926228	5.198538166	2.364755095	2.198341037	0.027924812	0.949656315
chr15_93540186_93541851_+	CHD2	8.871814473	3.979345989	1.81844858	2.188319226	0.028646357	0.949656315
chr1_215759837_215768813_+	KCTD3	1.909862774	4.75876016	2.180496837	2.182420116	0.029078541	0.949656315
chr12_110566754_110600870_+	IFT81	2.492654499	5.145304461	2.3592675	2.180890663	0.029191505	0.949656315
chr7_30661008_30662078_+	GARS1	2.482909206	5.138349988	2.358923194	2.178260827	0.029386624	0.949656315
chr15_90760670_90764997_+	SEMA4B	5.424748418	4.010425879	1.841946339	2.177276175	0.029459968	0.949656315
chr1_84415547_84418070_-	TTLL7	2.57436718	5.186007713	2.386271149	2.173268413	0.029760121	0.949656315
chr2_72945231_72968598_-	EXOC6B	6.698494682	-4.711258503	2.168614858	-2.172473589	0.02981996	0.949656315
chr8_103299660_103300494_-	UBR5	3.797220167	5.74581613	2.648921834	2.169115017	0.030073953	0.949656315
chr6_131206235_131277639_-	EPB41L2	3.56855002	-4.875251397	2.257121433	-2.159942007	0.030777159	0.949656315
chr2_165548730_165552343_-	COBLL1	2.445165525	5.109050857	2.375719623	2.1505277	0.031513497	0.949656315
chr1_93128275_93170301_-	EVI5	1.821635001	4.690177596	2.191763815	2.139910133	0.03236203	0.949656315
chr8_122640953_122641580_-	HAS2	1.749224825	4.628027869	2.173235413	2.129556624	0.033208235	0.949656315
chr4_85617122_85626664_-	WDFY3	3.27235467	5.5358009	2.60582589	2.124394006	0.033637211	0.949656315
chr6_137015277_137041727_-	MAP3K5	2.28154158	5.012747104	2.360469647	2.123622776	0.033701699	0.949656315
chr3_197592293_197602646_+	LRCH3	7.15670721	-4.757093677	2.2446498	-2.119303277	0.034064845	0.949656315
chr2_43926785_43933555_+	PLEKHH2	2.271488664	5.012736768	2.369639928	2.115400196	0.034395853	0.949656315
chr12_50821544_50822873_+	LARP4	1.550956967	4.084299837	1.93319267	2.112722597	0.034624518	0.949656315
chr7_102755506_102769239_-	NAPEPLD	2.189068865	4.954457851	2.354975551	2.1038256	0.035393663	0.949656315
chr6_160103505_160109274_-	SOD2	10.84511238	3.854264432	1.832320373	2.103488282	0.035423109	0.949656315
chr17_19827720_19866335_-	AKAP10	3.340245915	5.558964522	2.649087065	2.098445383	0.03586582	0.949656315
chr16_15162025_15166937_-	RRN3	2.146872035	4.061485139	1.940924073	2.092552303	0.036389138	0.949656315
chr11_3726429_3727857_-	NUP98	2.187400794	4.951182461	2.366683581	2.092033976	0.036435476	0.949656315
chr2_61605497_61622368_-	USP34	2.28542855	5.019274038	2.402594144	2.089106081	0.036698175	0.949656315
chr12_31854796_31862359_-	AMN1	2.299379373	5.017381667	2.403411374	2.087608356	0.036833178	0.949656315
chr14_23502576_23502883_-	PSMB5	1.698782332	4.597095891	2.211905224	2.078342165	0.037677856	0.949656315
chrX_117575330_117578457_+	WDR44	3.212907384	-5.025164772	2.421909716	-2.074877003	0.037997936	0.949656315
chr11_120347369_120348235_+	ARHGEF12	2.931938846	5.373241436	2.605580958	2.062204753	0.039188246	0.949656315
chr3_71064699_71096246_-	FOXP1	2.146844035	4.923583912	2.390405377	2.059727593	0.03942459	0.949656315
chr20_35236117_35238133_+	TGIF2-RAB5IF	2.115169552	4.903067733	2.382974106	2.057541339	0.039634183	0.949656315
chr8_95518727_95524317_-	VIRMA	4.090417733	3.374440144	1.640863495	2.056502662	0.03973409	0.949656315
chr13_41410732_41429951_-	TPTE2P5	2.861779027	5.337420086	2.599783152	2.053025108	0.040070142	0.949656315
chr2_39552658_39553418_-	MAP4K3	2.857508679	5.333508467	2.612777123	2.041317807	0.041219248	0.949656315
chr11_3794861_3797251_-	NUP98	2.826452475	4.947961271	2.424983653	2.040410155	0.041309491	0.949656315
chr11_72578909_72600990_-	FCHSD2	2.054293794	4.860880154	2.386750481	2.036610108	0.041689129	0.949656315
chr15_73052747_73067438_-	ADPGK	2.898907584	5.356275968	2.630129026	2.036506922	0.041699479	0.949656315
chr14_71051533_71064494_-	MED6	3.580455133	-4.56833263	2.244048463	-2.035754889	0.041774974	0.949656315
chr2_152273074_152285436_+	RIF1	2.724522607	5.273208711	2.591755959	2.034608503	0.041890281	0.949656315
chr17_29483000_29490394_+	NF1	2.009687244	4.836961201	2.381545411	2.031017833	0.042253186	0.949656315
chr9_128691933_128697886_+	PBX3	2.659546839	5.229758558	2.612276737	2.001992547	0.045285533	0.949656315
chr9_114341075_114348445_-	PTGR1	1.823826781	4.69485164	2.345474454	2.001663942	0.045320887	0.949656315
chr17_61838273_61843554_-	CCDC47	6.534215725	-3.892922429	1.946742908	-1.999710601	0.045531523	0.949656315
chr15_22999338_23000243_+	CYFIP1	1.901761019	4.742544974	2.37689693	1.995267407	0.046013723	0.949656315
chr1_8525984_8568734_-	RERE	2.596430849	5.197388711	2.608462862	1.992510144	0.046315113	0.949656315
chr2_190670377_190682906_+	PMS1	3.924602316	4.630486013	2.325772745	1.99094517	0.046486916	0.949656315
chr17_54926056_54933986_+	DGKE	4.88886359	3.705471794	1.863379662	1.98857585	0.046748039	0.949656315
chr2_214174782_214204994_+	SPAG16	1.84425419	4.706220347	2.371155262	1.984779496	0.04716901	0.949656315
chr8_141840570_141874498_-	PTK2	1.984546203	4.436659415	2.236309081	1.983920493	0.047264704	0.949656315
chr2_175957788_175986268_-	ATF2	2.496817314	5.141379283	2.593242091	1.982606754	0.047411372	0.949656315
chr11_47282791_47283569_+	NR1H3	1.843514952	4.703109001	2.379956958	1.976131957	0.048139834	0.949656315
chr3_136136726_136141886_-	STAG1	2.295008895	4.736132204	2.400511722	1.972967747	0.048499237	0.949656315
chr9_19350699_19352663_+	DENND4C	2.456236804	4.727565739	2.41176884	1.960206824	0.049971621	0.949656315
chr9_108483817_108510471_+	TMEM38B	2.348357827	5.060290519	2.582157972	1.959713764	0.050029255	0.949656315
chr3_61975298_61989171_+	PTPRG	2.648170702	4.090050624	2.08708249	1.959697638	0.050031141	0.949656315
chr6_149924403_149925918_-	KATNA1	2.444737513	4.368613755	2.231829178	1.957414034	0.05029881	0.949656315
chr2_223773450_223799405_+	ACSL3	1.743764303	4.621873137	2.365213718	1.954103809	0.050688942	0.949656315
chr4_95506715_95585186_+	PDLIM5	3.387392486	-5.10316413	2.614720315	-1.951705542	0.050973174	0.949656315
chr8_68030482_68049838_+	CSPP1	3.539546958	-5.156119743	2.649101613	-1.946365409	0.051610862	0.949656315
chr4_148886174_148944564_+	ARHGAP10	2.285232187	5.017182087	2.584014995	1.941622667	0.052182797	0.949656315
chr6_35586872_35610620_-	FKBP5	2.318924606	5.035603718	2.596485786	1.939391983	0.052453626	0.949656315
chr2_204048001_204062114_+	NBEAL1	2.314759965	5.029723681	2.599460145	1.934910867	0.053001234	0.949656315
chr4_88973142_88987031_+	PKD2	3.243735888	5.518525488	2.852807777	1.934418972	0.053061636	0.949656315
chr16_2367283_2369841_-	ABCA3	1.735245708	4.6106589	2.388252396	1.930557636	0.053537781	0.949656315
chr9_33060462_33071890_-	SMU1	2.284240604	5.00730906	2.60206899	1.924356764	0.05430988	0.949656315
chr17_31072228_31099860_-	MYO1D	3.388442222	-5.102007575	2.651285622	-1.924352296	0.05431044	0.949656315
chr18_8076452_8114825_+	PTPRM	1.409037374	3.901159065	2.030885731	1.920915099	0.054742412	0.949656315
chr11_14839728_14840755_+	PDE3B	3.163313298	5.481430896	2.854051816	1.92057862	0.054784853	0.949656315
chr18_48581150_48593557_+	SMAD4	2.185352133	4.953407438	2.581206559	1.919027914	0.054980801	0.949656315
chr3_182788786_182789145_-	MCCC1	3.027834283	-4.305238864	2.247926497	-1.915204465	0.055466433	0.949656315
chr7_140476711_140487384_-	BRAF	3.367992831	-5.084034775	2.657509712	-1.913082294	0.055737518	0.949656315
chr12_106477641_106500303_-	NUAK1	1.681041284	4.574319226	2.398564724	1.907106855	0.056506752	0.949656315
chr12_40696590_40697936_+	LRRK2	2.326677527	4.666747185	2.447900992	1.906428079	0.056594689	0.949656315
chr5_54737678_54771278_-	PLPP1	3.256628381	-4.734090651	2.483888542	-1.905919114	0.056660701	0.949656315
chr2_54175557_54176420_-	PSME4	2.124659326	4.917554577	2.581938176	1.904598112	0.056832332	0.949656315
chr10_27431315_27434519_-	YME1L1	2.241059086	4.982400031	2.619190321	1.902267274	0.057136222	0.949656315
chr16_48290520_48337216_+	LONP2	2.071589496	4.881307761	2.577387603	1.893897431	0.058238626	0.949656315
chr3_141291450_141300019_+	RASA2	2.121841413	4.902316724	2.592264214	1.891133125	0.058606576	0.949656315
chr14_75276082_75277123_+	YLPM1	1.564386193	4.465699469	2.3641112	1.888954915	0.05889787	0.949656315
chr4_121631463_121742500_-	PRDM5	3.069397891	-4.956633017	2.626148107	-1.887415642	0.059104443	0.949656315
chr5_112111325_112137080_+	APC	2.070311889	4.871056145	2.5827964	1.885962109	0.059300061	0.949656315
chr3_136117590_136141886_-	STAG1	1.606533695	4.504066411	2.393110983	1.882096753	0.05982288	0.949656315
chr7_30818047_30831190_+	INMT-MINDY4	2.03648609	4.852524204	2.583881961	1.877997632	0.060381489	0.949656315
chr11_14880588_14882912_+	PDE3B	2.064686532	4.863927336	2.590199073	1.877819889	0.060405808	0.949656315
chr2_204053194_204064170_+	NBEAL1	2.88616143	5.349154654	2.853790245	1.874403581	0.06087482	0.949656315
chr12_29786079_29813818_-	TMTC1	2.899689504	5.352720696	2.861240665	1.870769125	0.061377089	0.949656315
chr3_130881251_130889731_+	NEK11	1.515557713	4.425886705	2.368054637	1.86899687	0.06162325	0.949656315
chr2_69565029_69590802_-	GFPT1	1.546476659	4.449216073	2.388718196	1.86259563	0.06251918	0.949656315
chr3_178921331_178922376_+	PIK3CA	1.968763198	4.801575846	2.577910252	1.862584565	0.062520738	0.949656315
chr11_94316613_94341852_+	PIWIL4	1.941549098	4.784553666	2.570371165	1.861425202	0.062684154	0.949656315
chr2_168986050_169038600_-	STK39	2.874857223	-4.863667647	2.615400789	-1.859626129	0.06293844	0.949656315
chr6_117037381_117045538_+	KPNA5	2.734611802	5.277481287	2.838140334	1.859485672	0.062958328	0.949656315
chr5_127474288_127488497_+	SLC12A2	5.170528773	-3.826135945	2.060310002	-1.857068083	0.063301468	0.949656315
chr18_18600111_18624147_-	ROCK1	2.761753343	5.28487657	2.849441046	1.854706409	0.063638163	0.949656315
chr6_17661883_17676001_-	NUP153	1.670506779	4.150326911	2.238366786	1.854176419	0.063713925	0.949656315
chr9_82319697_82324614_+	TLE4	3.017730847	-4.931240504	2.660507556	-1.853496147	0.063811278	0.949656315
chr22_38894089_38897285_-	DDX17	2.250257683	-4.167933324	2.251858534	-1.850885951	0.064185962	0.949656315
chr1_118035768_118045592_+	MAN1A2	1.917409473	4.764235998	2.578466881	1.847701063	0.0646456	0.949656315
chr4_170658810_170671876_-	HPF1	1.946204334	4.782680434	2.588493519	1.847669464	0.064650174	0.949656315
chr4_128995614_129019485_+	LARP1B	2.870889548	-4.528074854	2.45214591	-1.846576436	0.064808552	0.949656315
chr10_95430526_95447206_-	FRA10AC1	1.974419313	4.802785226	2.607504082	1.841908996	0.065488462	0.949656315
chr6_56997839_57013491_+	ZNF451	2.888653972	-4.553789646	2.47252872	-1.841753994	0.065511142	0.949656315
chr11_3740641_3774638_-	NUP98	2.650902536	5.234534384	2.842957905	1.841228241	0.065588118	0.949656315
chr10_53814243_53921723_+	PRKG1	1.931311697	4.770666857	2.592472108	1.840199878	0.065738898	0.949656315
chr1_33099245_33100393_-	ZBTB8OS	2.915964159	-4.884808332	2.657115014	-1.838387991	0.066005253	0.949656315
chr4_114452371_114469885_-	CAMK2D	1.889583511	4.746985655	2.582690621	1.838000114	0.066062389	0.949656315
chr15_42727581_42732011_-	ZNF106	1.896841984	4.751045664	2.585369201	1.837666227	0.066111603	0.949656315
chr2_39499423_39507497_-	MAP4K3	1.889010547	4.739681374	2.579714087	1.83728941	0.066167182	0.949656315
chr2_203676468_203693739_-	ICA1L	2.17772033	-4.468063013	2.434314648	-1.835450079	0.066439029	0.949656315
chr8_141675015_141684503_-	PTK2	1.987668435	4.806968088	2.621534355	1.833646803	0.06670644	0.949656315
chr2_218182688_218343281_-	DIRC3	2.789369342	-4.190721402	2.285824816	-1.833351958	0.066750247	0.949656315
chr3_169854206_169863309_-	PHC3	2.593726025	5.198730227	2.836884286	1.83254927	0.066869628	0.949656315
chr2_88093149_88093712_-	RGPD1	2.582785216	5.195260769	2.837376088	1.831008864	0.06709922	0.949656315
chr4_88986525_88989213_+	PKD2	1.880401417	4.733254844	2.585371932	1.830782947	0.067132947	0.949656315
chr2_54119944_54120936_-	PSME4	1.95943647	4.799316579	2.625594082	1.827897394	0.067564952	0.949656315
chr6_139228631_139237113_-	REPS1	5.538876855	3.729403127	2.042226266	1.826145902	0.067828288	0.949656315
chr6_20781375_20846409_+	CDKAL1	2.778055742	4.163017143	2.28425942	1.822480016	0.068382183	0.949656315
chr6_131466424_131490413_+	AKAP7	9.662102349	-3.566039931	1.961305436	-1.818197138	0.069034007	0.949656315
chr7_151847984_151856157_-	KMT2C	2.59827161	-4.398119711	2.420537604	-1.817001192	0.069216931	0.949656315
chr1_52237741_52238395_+	OSBPL9	1.800485274	4.673121074	2.573127339	1.816125072	0.069351189	0.949656315
chr10_34558584_34649187_-	PARD3	2.608122276	-4.727665343	2.607657363	-1.812993306	0.069832854	0.949656315
chr9_78682870_78711018_+	PCSK5	1.82706552	4.691838715	2.589278822	1.812025293	0.069982289	0.949656315
chr14_92170895_92185822_-	CATSPERB	2.709336527	-4.776802134	2.640281052	-1.809202142	0.070419605	0.949656315
chr9_95018961_95032265_-	IARS1	1.911351344	4.357154821	2.40889799	1.808775149	0.070485943	0.949656315
chr14_92258710_92268765_-	TC2N	4.415802918	3.623050199	2.005581083	1.806484031	0.070842766	0.949656315
chr17_1339913_1340449_-	CRK	1.827659636	4.68762935	2.596087689	1.805651392	0.07097281	0.949656315
chr2_32703702_32707650_+	BIRC6	3.520796255	4.148623246	2.300630092	1.80325523	0.07134814	0.949656315
chr6_25482484_25500463_+	CARMIL1	1.378875841	4.293038169	2.381734984	1.802483567	0.071469358	0.949656315
chr9_14146687_14155892_-	NFIB	1.834255002	4.693017901	2.607587372	1.799754804	0.071899363	0.949656315
chr6_25605039_25606501_+	CARMIL1	1.325559948	4.238041943	2.359548772	1.7961239	0.072474814	0.949656315
chr15_51687031_51693940_+	GLDN	1.803478559	4.668108965	2.599611581	1.795694787	0.072543071	0.949656315
chr2_109369453_109370019_+	RANBP2	3.569901581	3.889750423	2.167381756	1.794677109	0.07270516	0.949656315
chr1_82415872_82437602_+	ADGRL2	2.490520343	5.132003145	2.860104442	1.794341168	0.072758731	0.949656315
chr9_125760875_125827740_+	RABGAP1	1.857032485	4.320679523	2.408318666	1.794064707	0.072802841	0.949656315
chr1_87181406_87185318_+	SH3GLB1	1.734835605	4.620664018	2.579451721	1.791335725	0.073239437	0.949656315
chr11_82984689_82991303_-	CCDC90B	4.214549076	3.623005974	2.023421391	1.790534582	0.073368013	0.949656315
chr10_61844359_61848116_-	ANK3	3.644740477	-5.198681062	2.906151551	-1.788854081	0.073638319	0.949656315
chr3_57269593_57276170_+	APPL1	2.388052127	5.075109794	2.840979467	1.786394394	0.074035423	0.949656315
chr8_81411728_81431189_+	ZBTB10	2.576157271	-4.708858779	2.635986487	-1.7863744	0.074038658	0.949656315
chr2_239184383_239186596_-	PER2	1.740006272	4.627185	2.592755492	1.784659222	0.074316609	0.949656315
chr19_12790270_12791139_-	DHPS	4.022211894	-4.415976529	2.478946227	-1.781392626	0.074848332	0.949656315
chr9_115166274_115171301_+	HSDL2	1.723237349	4.604220159	2.585170124	1.781012443	0.074910418	0.949656315
chr14_75506613_75509180_-	MLH3	1.687838391	4.577381998	2.573771988	1.778472227	0.075326329	0.949656315
chr10_89685269_89712016_+	PTEN	1.786704464	4.652904348	2.616694576	1.77816104	0.07537741	0.949656315
chrX_10491131_10535643_-	MID1	1.759228976	4.636287116	2.607957091	1.777746702	0.075445466	0.949656315
chr1_147438785_147442191_+	GPR89B	2.348596893	5.054698986	2.843417262	1.777684568	0.075455676	0.949656315
chr16_10522724_10534319_+	ATF7IP2	2.548518039	-4.688002084	2.637291426	-1.77758212	0.075472513	0.949656315
chr5_132426884_132428481_+	HSPA4	1.711596032	4.602798257	2.590412806	1.77685898	0.075591445	0.949656315
chr4_83791477_83803093_-	SEC31A	2.333758682	5.046275663	2.84061644	1.776472034	0.075655147	0.949656315
chr5_102472435_102491698_+	PPIP5K2	2.322744249	5.045213118	2.843226441	1.774467571	0.075985841	0.949656315
chr3_19992297_19992553_+	RAB5A	1.741455836	3.76569178	2.122385765	1.77427301	0.076018003	0.949656315
chr6_20546576_20548936_+	CDKAL1	1.883033084	3.535015973	1.994757952	1.772152841	0.076369189	0.949656315
chr11_10820538_10823982_-	EIF4G2	3.367690513	-5.093438383	2.875224499	-1.771492412	0.076478853	0.949656315
chr8_48866179_48869991_-	PRKDC	1.642399214	4.542440453	2.568254703	1.76868768	0.076946009	0.949656315
chr2_105912812_105915162_-	TGFBRAP1	1.695740124	4.592235064	2.59724573	1.768117283	0.077041299	0.949656315
chr11_89165951_89185059_-	NOX4	9.653715747	3.219807036	1.821134492	1.768022654	0.077057117	0.949656315
chr15_43733723_43773220_-	TP53BP1	2.282945107	5.011067441	2.83599741	1.766950641	0.077236495	0.949656315
chr1_84348645_84418070_-	TTLL7	2.352770557	-4.580999536	2.593145225	-1.766580403	0.077298525	0.949656315
chr11_2976973_3000467_-	NAP1L4	1.6881657	4.573672628	2.592108697	1.7644602	0.077654531	0.949656315
chr5_112868575_112871495_+	YTHDC2	1.642598287	4.539086342	2.572649347	1.76436262	0.077670947	0.949656315
chr8_68015271_68049838_+	CSPP1	2.196021314	4.660793405	2.642490101	1.763788407	0.07776761	0.949656315
chr14_24679553_24679974_-	CHMP4A	2.262908325	4.998102406	2.835971302	1.762395269	0.078002537	0.949656315
chr11_34107610_34107960_+	CAPRIN1	1.603475287	4.514884408	2.562262806	1.762069214	0.078057604	0.949656315
chr9_123850573_123852683_+	CNTRL	2.223994113	4.976790321	2.829767434	1.758727682	0.078623773	0.949656315
chr2_9490936_9508648_+	ASAP2	2.266367018	5.001705733	2.844232978	1.758542909	0.078655177	0.949656315
chr1_179972308_179975702_+	CEP350	1.686683239	4.581372089	2.605945627	1.758045924	0.078739696	0.949656315
chr14_50941794_50952912_-	MAP4K5	1.622091749	4.522836804	2.572838297	1.757917242	0.078761592	0.949656315
chr2_230705537_230724290_-	TRIP12	2.334641059	-4.565428248	2.597340663	-1.757731788	0.078793156	0.949656315
chr4_88005271_88012981_+	AFF1	1.84453622	3.939792819	2.242717832	1.756704639	0.078968166	0.949656315
chr1_94360169_94363454_-	GCLM	1.249679205	4.146755897	2.361240412	1.756176913	0.079058206	0.949656315
chr8_109462051_109468159_+	EMC2	7.218556732	-3.879363215	2.209632707	-1.755659754	0.079146523	0.949656315
chr10_97098889_97170534_-	SORBS1	3.303166802	-5.062022021	2.883331301	-1.755615811	0.079154031	0.949656315
chr17_3717615_3719564_-	NCBP3	1.706154592	4.584685857	2.613074516	1.75451784	0.079341816	0.949656315
chr4_76695828_76711950_+	USO1	1.730171514	4.601491101	2.62687544	1.751697485	0.07982584	0.949656315
chr2_173435453_173460751_+	PDK1	2.185164131	4.954985487	2.830504243	1.750566352	0.080020636	0.949656315
chr4_148768301_148787967_+	ARHGAP10	2.253190663	4.993005222	2.852618805	1.750323322	0.080062539	0.949656315
chr2_20478343_20527139_-	PUM2	3.370320863	-5.084078662	2.905655857	-1.749718106	0.080166968	0.949656315
chr14_55168779_55218255_+	SAMD4A	2.736061999	3.963288755	2.267452395	1.747903843	0.080480679	0.949656315
chr11_3723692_3727857_-	NUP98	2.342986306	-4.565514689	2.614034442	-1.746539608	0.080717231	0.949656315
chr12_53421565_53421972_+	EIF4B	5.798890761	2.448859319	1.403080259	1.745345146	0.080924808	0.949656315
chr13_28834583_28854678_+	PAN3	2.136578225	4.923171137	2.821041651	1.745160741	0.080956893	0.949656315
chr2_40655612_40657444_-	SLC8A1	37.44710719	-1.833486916	1.052368552	-1.742247915	0.081465073	0.949656315
chr12_31576530_31579358_-	DENND5B	1.574523128	4.481636747	2.57245881	1.742160741	0.081480321	0.949656315
chr1_202724398_202733273_-	KDM5B	5.858874871	-4.186591592	2.403160514	-1.742119	0.081487624	0.949656315
chr7_144288515_144463044_-	TPK1	3.129991146	-4.986854654	2.864682697	-1.740805242	0.081717723	0.949656315
chr3_71739160_71748859_-	EIF4E3	2.366170021	-4.264686134	2.454570459	-1.737447022	0.082308297	0.949656315
chr1_186045559_186086247_+	HMCN1	1.563360642	4.158829184	2.398176469	1.734163118	0.082889145	0.949656315
chr4_54249939_54262228_+	FIP1L1	1.589105088	4.492056227	2.59518853	1.730917109	0.08346655	0.949656315
chr14_70170111_70171459_+	SUSD6	2.099308069	4.893862782	2.830920621	1.72871777	0.083859619	0.949656315
chr1_198201682_198266370_+	NEK7	2.188813618	4.182169131	2.421038393	1.727427844	0.084090854	0.949656315
chr8_18622958_18662408_-	PSD3	1.520010632	4.432707418	2.571531417	1.72376172	0.084750868	0.949656315
chr18_39595439_39609405_+	PIK3C3	1.564996617	4.475293259	2.597569318	1.722877318	0.084910713	0.949656315
chr3_56626997_56628056_+	CCDC66	13.29923251	-2.61292524	1.517479496	-1.721885038	0.085090346	0.949656315
chr9_88233897_88248289_-	AGTPBP1	58.92317724	-1.461791106	0.849043159	-1.721692343	0.085125265	0.949656315
chr9_77631183_77632364_-	CARNMT1	4.356497331	3.442564219	2.001358715	1.720113538	0.085411805	0.949656315
chr7_6178722_6183827_+	USP42	2.030827275	4.850906329	2.820634527	1.71979258	0.085470152	0.949656315
chr15_22835915_22846952_+	TUBGCP5	2.031890662	4.849845124	2.820028651	1.719785763	0.085471391	0.949656315
chr15_72855734_72862648_+	ARIH1	2.068785572	4.870674302	2.83253703	1.719544794	0.085515219	0.949656315
chr8_141710989_141716304_-	PTK2	2.052413194	4.864884423	2.82939574	1.719407559	0.085540187	0.949656315
chr3_47079155_47108608_-	SETD2	2.007189597	3.586199302	2.08595238	1.719214368	0.085575346	0.949656315
chr15_93428744_93435302_+	CHASERR	1.210415445	4.096088437	2.382611311	1.719159318	0.085585366	0.949656315
chr1_164761730_164790863_+	PBX1	1.528920589	4.436747074	2.581165397	1.718892977	0.085633861	0.949656315
chr7_44714009_44715748_+	OGDH	2.963677607	-4.59672918	2.675071914	-1.718357236	0.085731476	0.949656315
chr8_30332294_30336893_+	RBPMS	4.135560108	3.417187743	1.988795998	1.718219338	0.085756616	0.949656315
chr9_97717458_97730083_+	AOPEP	2.093320696	4.882640434	2.841964142	1.718051386	0.085787243	0.949656315
chr11_14316016_14317401_-	RRAS2	11.9632547	3.190170055	1.857958263	1.717029989	0.085973693	0.949656315
chr17_76075475_76083174_+	TNRC6C	1.536065334	4.441243532	2.58722683	1.716603848	0.086051579	0.949656315
chr9_5064882_5090911_+	JAK2	1.496561259	4.409185252	2.568784981	1.71644777	0.08608012	0.949656315
chr2_238647874_238668848_+	LRRFIP1	4.230084615	-2.976291336	1.73535037	-1.715095342	0.086327748	0.949656315
chr15_49917309_49926991_+	DTWD1	2.035459074	4.847449164	2.826606107	1.71493621	0.086356923	0.949656315
chr14_35036891_35037219_-	SNX6	1.511317839	4.423384633	2.580692164	1.714030327	0.086523156	0.949656315
chr2_70387756_70409129_-	C2orf42	1.617872107	4.507709493	2.631580112	1.712928849	0.08672563	0.949656315
chr4_151271143_151412187_-	LRBA	3.015227668	-4.931336757	2.879775115	-1.712403421	0.086822349	0.949656315
chr11_34969052_34991833_+	PDHX	2.199771824	4.166363416	2.434173247	1.711613346	0.086967947	0.949656315
chr9_98728843_98740497_+	ERCC6L2	2.872798923	-4.868838908	2.844862951	-1.711449371	0.08699819	0.949656315
chr17_12812213_12832363_+	ARHGAP44	2.01662444	4.836236975	2.828394172	1.709887901	0.087286604	0.949656315
chr11_93521166_93523959_+	MED17	2.03507769	4.84466716	2.836191952	1.708159124	0.087606821	0.949656315
chr2_190617574_190618790_-	OSGEPL1	2.028965382	4.843148178	2.836156321	1.707645006	0.087702232	0.949656315
chr12_31566369_31579358_-	DENND5B	1.574060813	4.472360847	2.621629596	1.705946886	0.088017969	0.949656315
chr6_111726672_111793343_-	REV3L	1.496563706	4.405499155	2.583550798	1.705210967	0.088155085	0.949656315
chr14_57710882_57714430_-	EXOC5	2.917164057	-4.88446763	2.8662198	-1.704149706	0.088353122	0.949656315
chr4_54249939_54310270_+	FIP1L1	5.454784847	3.070843422	1.803109952	1.703081622	0.088552795	0.949656315
chr9_79244107_79259825_-	PRUNE2	1.478157108	4.390446426	2.582687815	1.69995243	0.089139874	0.949656315
chr16_56419830_56423287_-	AMFR	4.205696942	-3.534445929	2.079247129	-1.69986813	0.089155733	0.949656315
chr4_3317796_3344780_+	RGS12	1.966657243	4.804605236	2.82787546	1.699015853	0.089316197	0.949656315
chr1_65234338_65255197_+	RAVER2	1.519509123	4.418304072	2.602101417	1.697975353	0.089512414	0.949656315
chr1_84369761_84418070_-	TTLL7	1.494882629	4.405201999	2.59672533	1.696445114	0.089801616	0.949656315
chr1_55599742_55604391_-	USP24	2.881018019	-4.867402098	2.87015776	-1.6958657	0.089911317	0.949656315
chr2_7154584_7170346_+	RNF144A	2.061413057	-4.39140796	2.589996236	-1.695526773	0.089975536	0.949656315
chr8_141745349_141900868_-	PTK2	1.482345379	4.391025695	2.592682544	1.693622579	0.090337025	0.949656315
chrX_32563275_32717410_-	DMD	1.819474014	-3.87258693	2.286717608	-1.693513408	0.090357785	0.949656315
chr6_161491639_161536334_+	MAP3K4	1.479239256	4.384861682	2.590516751	1.692659073	0.09052038	0.949656315
chr3_53221355_53224017_+	PRKCD	2.023095801	-4.049202684	2.392281618	-1.69261121	0.090529496	0.949656315
chr19_5604593_5604947_-	SAFB2	11.97967669	2.484013713	1.467650567	1.692510307	0.090548716	0.949656315
chr22_30032739_30038274_+	NF2	1.479476442	4.384632046	2.592025446	1.691585263	0.090725078	0.949656315
chr11_3723692_3724122_-	NUP98	3.191671487	-5.004662489	2.96161481	-1.689842471	0.091058096	0.949656315
chr13_21742126_21742538_-	SKA3	1.439029215	4.352637268	2.578126321	1.688294803	0.091354652	0.949656315
chr12_82763165_82850599_+	METTL25	1.913088381	4.76003112	2.821662846	1.686959562	0.091611128	0.949656315
chr22_38948670_38964294_-	DMC1	1.902485701	4.44590686	2.63941591	1.684428302	0.092098925	0.949656315
chr4_129873923_129925031_-	SCLT1	1.438917184	4.353241179	2.584758829	1.68419627	0.092143744	0.949656315
chr18_18945987_18975522_+	GREB1L	1.410819955	4.322556285	2.568537023	1.682886502	0.092397065	0.949656315
chr7_33388679_33427756_+	BBS9	13.02237246	-2.56546982	1.52586716	-1.681319244	0.092700922	0.949656315
chr18_25543320_25593873_-	CDH2	1.927108679	4.767204128	2.835750067	1.681108706	0.092741802	0.949656315
chr14_73614502_73614814_+	PSEN1	1.9936349	4.418031739	2.629360537	1.68026852	0.092905083	0.949656315
chr9_113734352_113773970_-	LPAR1	7.198041756	2.676884617	1.594785835	1.678522945	0.093245055	0.949656315
chr2_230638812_230654478_-	TRIP12	1.399580634	4.31159397	2.569812267	1.677785582	0.093388965	0.949656315
chr2_24531485_24538093_-	ITSN2	1.437894457	4.340338442	2.589414658	1.676185167	0.093701929	0.949656315
chr3_170077486_170099129_+	SKIL	2.714619472	-4.783234461	2.855423997	-1.675139827	0.0939068	0.949656315
chr17_16040624_16056709_-	NCOR1	2.719812314	-4.785283906	2.858238864	-1.674207137	0.094089897	0.949656315
chr12_32734893_32755251_+	FGD4	1.44911509	4.35574406	2.602953394	1.673385343	0.094251461	0.949656315
chr8_92998351_93029591_-	RUNX1T1	2.078970347	-3.762311543	2.249320116	-1.672643887	0.094397422	0.949656315
chr16_72122885_72124685_-	TXNL4B	1.90882125	4.377394198	2.61830783	1.67184093	0.094555693	0.949656315
chr2_15467873_15567918_-	NBAS	1.393324081	4.304826842	2.575898044	1.671194577	0.094683251	0.949656315
chr16_68909056_68914533_+	TANGO6	1.11482306	3.973386548	2.37901129	1.670183981	0.094882968	0.949656315
chr9_19276155_19305525_+	DENND4C	1.85302251	4.721192596	2.827003139	1.670034437	0.09491255	0.949656315
chr9_96238537_96261168_+	FAM120A	1.860709813	4.725142734	2.831752506	1.668628429	0.095191041	0.949656315
chrX_40982723_41012334_+	USP9X	2.063864881	-4.389859121	2.633578319	-1.666880035	0.095538262	0.949656315
chr2_173423435_173431661_+	PDK1	1.390229191	4.3048865	2.586780267	1.664187158	0.096075034	0.949656315
chr8_95547066_95556170_-	VIRMA	1.803387867	4.680637798	2.812894931	1.663993115	0.096113805	0.949656315
chr2_135093787_135119979_+	MGAT5	2.675237949	-4.759587796	2.862347881	-1.66282646	0.096347178	0.949656315
chr2_44565489_44573529_-	PREPL	2.636874469	3.390094089	2.039542076	1.662183943	0.096475899	0.949656315
chr7_120906280_120907356_+	CPED1	1.836232295	4.697139308	2.831072963	1.659137496	0.097088089	0.949656315
chr12_113705647_113707650_+	TPCN1	1.783793048	4.356660866	2.628318686	1.65758471	0.097401318	0.949656315
chr2_242173234_242189395_-	HDLBP	1.375848975	4.279208387	2.583331308	1.656469062	0.097626865	0.949656315
chr10_104851320_104854212_-	NT5C2	2.692796422	-4.769095591	2.880043136	-1.655911167	0.09773981	0.949656315
chr7_92130820_92147569_-	PEX1	2.110443259	-4.08373051	2.468143977	-1.654575482	0.09801064	0.949656315
chr6_132206070_132207864_+	ENPP1	2.735580058	-4.786063129	2.893428207	-1.654115045	0.09810414	0.949656315
chr1_32502510_32504220_+	KHDRBS1	3.171408752	3.279500255	1.982847768	1.653934461	0.09814083	0.949656315
chr12_8866406_8866637_+	RIMKLB	1.798349201	4.671326315	2.824396645	1.653920076	0.098143753	0.949656315
chr1_94341823_94343418_-	DNTTIP2	1.374344836	4.279903474	2.58840036	1.653493617	0.098230444	0.949656315
chr10_38092760_38127039_-	ZNF248	1.881052316	4.727208667	2.860381796	1.652649543	0.098402209	0.949656315
chr5_56542126_56543042_+	GPBP1	1.38268622	4.291825911	2.599967255	1.650723063	0.098795136	0.949656315
chr1_70639147_70654956_-	LRRC40	1.760812791	4.646048841	2.816711367	1.649458619	0.099053714	0.949656315
chr17_80858526_80869665_+	TBCD	1.819517745	4.686509999	2.841682506	1.649202538	0.099106148	0.949656315
chr7_105103067_105135700_-	PUS7	1.327545583	4.235209075	2.569590763	1.648203728	0.099310872	0.949656315
chr11_63426232_63426724_-	ATL3	1.761786645	4.642570795	2.817894506	1.647531795	0.099448786	0.949656315
chr13_20425494_20426330_-	ZMYM5	2.092226367	4.88622054	2.965800052	1.647521901	0.099450818	0.949656315
chr1_15964801_15978390_+	DDI2	1.978670392	-4.318799319	2.621765528	-1.647286637	0.099499143	0.949656315
chr6_17837108_17837814_-	KIF13A	2.019591472	-4.345964565	2.638846107	-1.646918535	0.099574792	0.949656315
chr12_69109406_69121169_+	NUP107	2.244508526	3.376065829	2.050182432	1.646714837	0.099616673	0.949656315
chr1_39696853_39723700_+	MACF1	1.358146838	4.257970395	2.586090926	1.646489051	0.099663112	0.949656315
chr10_27420787_27434519_-	YME1L1	2.092726923	4.881672988	2.96582974	1.645972094	0.099769505	0.949656315
chr6_132181526_132190629_+	ENPP1	1.790591993	4.664452964	2.834745893	1.645457173	0.099875568	0.949656315
chr14_53119786_53124868_-	ERO1A	1.874008535	4.316857101	2.623938312	1.645182389	0.099932204	0.949656315
chr9_130073914_130087374_+	GARNL3	1.794371789	3.704822162	2.254652681	1.643189744	0.100343681	0.949656315
chr11_66288740_66291353_+	BBS1	2.090393172	4.353225786	2.64931092	1.643153981	0.100351078	0.949656315
chr22_28290542_28293880_-	PITPNB	1.304511715	4.218392788	2.570627473	1.640997318	0.100797972	0.949656315
chr1_115005725_115006178_-	TRIM33	1.913705133	4.351666222	2.652261741	1.640737848	0.100851845	0.949656315
chr1_213037066_213046160_+	FLVCR1	1.736797895	4.629029942	2.821905321	1.640391656	0.100923759	0.949656315
chr1_76211490_76216231_+	ACADM	1.760512105	4.640832751	2.83131145	1.63911065	0.101190217	0.949656315
chr14_31814292_31817113_-	HEATR5A	2.060702821	4.859536842	2.965975593	1.638427792	0.101332486	0.949656315
chr1_180953812_180974599_-	STX6	2.934804794	-3.213509235	1.961651009	-1.638165617	0.10138715	0.949656315
chrX_79544404_79565732_-	CHMP1B2P	2.859266359	-4.850637846	2.962176704	-1.63752481	0.101520859	0.949656315
chr2_173426947_173429801_+	PDK1	1.748914265	4.626365962	2.825981307	1.637083002	0.101613128	0.949656315
chr1_156303337_156304709_-	CCT3	1.056194132	3.893462335	2.380197813	1.635772587	0.101887191	0.949656315
chr3_179481789_179483636_+	USP13	1.728762128	4.613804778	2.820650533	1.635723648	0.101897438	0.949656315
chr15_35152242_35159810_-	AQR	6.046936951	3.172739995	1.93979603	1.635604953	0.101922293	0.949656315
chr1_97235258_97236407_+	PTBP2	1.322783158	4.224525824	2.583246139	1.635355516	0.101974542	0.949656315
chr22_36712561_36714370_-	MYH9	1.306347971	4.21484677	2.577646419	1.635153192	0.102016938	0.949656315
chr7_35006505_35013217_-	DPY19L1	1.317525801	4.216505772	2.578859897	1.635027082	0.102043371	0.949656315
chr9_128112573_128118136_+	GAPVD1	1.745691669	4.622414463	2.827532195	1.634787562	0.102093589	0.949656315
chr14_39782543_39796226_+	MIA2	1.336640444	3.93438074	2.407047143	1.634525834	0.102148486	0.949656315
chr15_33149215_33300276_-	FMN1	1.787986973	4.65191804	2.846397984	1.634317501	0.102192201	0.949656315
chr5_38971978_39003724_-	RICTOR	2.503454613	-4.665416003	2.854739945	-1.634270053	0.102202159	0.949656315
chr11_123988203_123989796_+	VWA5A	1.235624224	3.677867617	2.25055013	1.634208263	0.102215128	0.949656315
chr2_24181170_24207701_+	UBXN2A	2.523370308	-4.362495234	2.669525371	-1.634183845	0.102220254	0.949656315
chr2_42909540_42924974_+	MTA3	1.299220304	4.211169954	2.57735765	1.633909812	0.102277789	0.949656315
chr4_148860975_148944564_+	ARHGAP10	1.323333621	4.223379502	2.588019003	1.631896635	0.102701263	0.949656315
chr7_105908909_105917625_-	NAMPT	2.020847969	4.840135087	2.966105272	1.631815004	0.102718464	0.949656315
chr11_88780379_88781240_-	GRM5	1.285818733	4.187500429	2.566353613	1.63169269	0.102744241	0.949656315
chr6_35199501_35201078_+	SCUBE3	1.397395556	3.642799207	2.233126356	1.631255301	0.102836461	0.949656315
chr1_10318550_10338186_+	KIF1B	1.302514582	4.20594848	2.578529604	1.631142212	0.102860316	0.949656315
chr12_83250788_83251359_+	TMTC2	1.405474134	3.895762689	2.388634921	1.630957772	0.10289923	0.949656315
chr7_72604105_72605594_+	GTF2IP4	1.77418316	4.641281026	2.847460015	1.629972327	0.103107346	0.949656315
chr7_92900531_92940584_+	VPS50	1.938092675	-4.299690517	2.639506764	-1.628974995	0.103318312	0.949656315
chr1_220777408_220792097_+	MARK1	1.733990366	4.615643271	2.833794298	1.628785573	0.10335842	0.949656315
chr4_129042980_129083472_+	LARP1B	1.861947624	3.960960489	2.433961643	1.627371779	0.103658161	0.949656315
chrX_1404670_1409402_+	CSF2RA	1.31335053	4.208364981	2.587857124	1.626196803	0.103907796	0.949656315
chr6_35604790_35610620_-	FKBP5	1.999164951	4.822971345	2.966221447	1.625964693	0.103957166	0.949656315
chr2_204048001_204058634_+	NBEAL1	1.710725168	4.597855765	2.827798588	1.625948815	0.103960544	0.949656315
chr15_43313472_43317627_-	UBR1	1.276909177	4.178017249	2.569711241	1.625870325	0.103977244	0.949656315
chr5_167927595_167929110_+	RARS1	2.45934191	4.314233191	2.654511292	1.625245749	0.104110206	0.949656315
chr11_82917099_82951976_+	ANKRD42	1.785267621	4.270395789	2.627564617	1.625229599	0.104113646	0.949656315
chr1_146757974_146759412_+	CHD1L	1.697361175	4.584891069	2.821978639	1.624707929	0.104224807	0.949656315
chr2_24090704_24092631_-	ATAD2B	2.482905274	-4.647089894	2.861059965	-1.62425463	0.104321476	0.949656315
chr6_13632601_13657508_-	RANBP9	1.989285942	4.817360777	2.966259722	1.624052251	0.104364658	0.949656315
chr10_97141441_97192333_-	SORBS1	1.678477448	4.573398295	2.817659439	1.623119612	0.104563838	0.949656315
chr18_23632587_23658124_-	SS18	1.728356645	4.609145991	2.839744535	1.62308473	0.104571294	0.949656315
chr6_170159933_170168267_+	ERMARD	5.094038419	-4.130187571	2.545119072	-1.622787561	0.104634826	0.949656315
chr8_38865404_38913291_+	ADAM9	1.733638019	4.609462938	2.840635574	1.622687183	0.104656293	0.949656315
chr10_97127406_97170534_-	SORBS1	1.713821945	4.59795249	2.833722491	1.622583899	0.104678385	0.949656315
chr5_65284462_65324171_+	ERBIN	1.325895446	4.219473275	2.602070625	1.621582917	0.104892683	0.949656315
chr2_20507738_20527139_-	PUM2	1.67229922	4.568280981	2.81741793	1.621442432	0.104922787	0.949656315
chr5_138117611_138163407_+	CTNNA1	1.305751029	4.202033895	2.59221405	1.621021186	0.105013095	0.949656315
chr8_53596108_53599527_-	RB1CC1	1.31111384	4.211081782	2.599027408	1.620252934	0.105177955	0.949656315
chr16_67070541_67116242_+	CBFB	1.406616931	3.928628375	2.424778836	1.620200703	0.10518917	0.949656315
chr12_110922882_110925748_+	FAM216A	1.783422515	-4.184424731	2.582816371	-1.620101521	0.105210471	0.949656315
chr11_118650340_118657227_-	DDX6	1.718089103	4.604877444	2.844814889	1.618691417	0.105513675	0.949656315
chr2_37276795_37280750_-	HEATR5B	1.973270695	4.801254833	2.966370421	1.618562132	0.105541508	0.949656315
chr15_79178482_79186572_+	MORF4L1	1.046033594	3.883174328	2.399935148	1.618033025	0.105655481	0.949656315
chr1_22041881_22048257_-	USP48	1.818358418	-4.202584226	2.597745407	-1.61778141	0.105709714	0.949656315
chr9_123593608_123595734_-	PSMD5	2.673183503	-3.798197328	2.347816605	-1.617757247	0.105714923	0.949656315
chr4_41663436_41673611_+	LIMCH1	3.369504361	-4.087605091	2.528644693	-1.616520147	0.105981901	0.949656315
chr8_54708206_54742093_-	ATP6V1H	1.667004121	4.561808858	2.822665778	1.616134965	0.106065136	0.949656315
chr3_43591211_43621964_-	ANO10	1.632172389	4.538051877	2.808181929	1.61601064	0.106092013	0.949656315
chr6_13652890_13697128_-	RANBP9	2.452785027	-4.632788235	2.868450972	-1.615083639	0.106292583	0.949656315
chr3_12558109_12574272_+	TSEN2	2.367468318	4.655329889	2.889386308	1.611182927	0.107139858	0.949656315
chr11_118368650_118370135_+	KMT2A	2.696052527	-4.769050372	2.962499395	-1.609806361	0.107440136	0.949656315
chr19_8530207_8539128_+	HNRNPM	2.706921632	-4.768798283	2.962500421	-1.609720711	0.107458842	0.949656315
chr7_152508781_152522207_+	ACTR3B	1.649721177	4.552211168	2.828179198	1.609590783	0.107487222	0.949656315
chr5_111540071_111545679_-	EPB41L4A	2.436817608	-4.622998435	2.87277469	-1.609245045	0.10756277	0.949656315
chr11_111715323_111728460_-	ALG9	2.421161134	-4.61416327	2.868412278	-1.608612299	0.107701143	0.949656315
chr5_76758919_76760634_-	WDR41	1.301281833	3.39711561	2.112189728	1.608338288	0.107761109	0.949656315
chr6_86227473_86251761_-	SNX14	1.641588977	4.537567665	2.822692599	1.607531641	0.107937794	0.949656315
chr11_73829272_73834180_-	C2CD3	1.644908956	4.544927363	2.827923185	1.607160826	0.108019093	0.949656315
chr10_103558598_103560157_-	OGA	2.391084603	-3.946042819	2.455847931	-1.606794447	0.108099467	0.949656315
chr17_45479497_45492285_+	EFCAB13	15.53504993	2.338322349	1.456177422	1.60579495	0.108318971	0.949656315
chr6_88265125_88279308_-	RARS2	1.614618329	4.517304629	2.815093871	1.604672823	0.108565826	0.949656315
chr19_45781180_45781873_+	MARK4	1.694182728	4.20900024	2.623000617	1.604650877	0.108570658	0.949656315
chr11_76253259_76257341_+	EMSY	1.665169172	4.555585611	2.839756924	1.604216746	0.108666285	0.949656315
chr14_31816953_31844174_-	HEATR5A	1.615395469	4.523740541	2.820516119	1.603869771	0.108742761	0.949656315
chr2_191765289_191775047_+	GLS	1.299246486	4.199482579	2.620237539	1.602710638	0.108998554	0.949656315
chr6_17825998_17826355_-	KIF13A	1.623243778	4.525477882	2.823760111	1.602642471	0.109013611	0.949656315
chr3_71050122_71102924_-	FOXP1	1.24825693	4.146434144	2.588006353	1.602173093	0.109117338	0.949656315
chr10_99006028_99023386_-	ARHGAP19-SLIT1	1.898395368	4.748606431	2.966740979	1.600613759	0.109462493	0.949656315
chr3_145809586_145842016_-	PLOD2	2.363414997	-4.580245933	2.864811696	-1.598794762	0.109866213	0.949656315
chr4_891820_898567_-	GAK	4.085955336	3.269221665	2.045067443	1.59858868	0.109912027	0.949656315
chr4_17910716_17974508_-	LCORL	1.819107859	-4.206662655	2.63152066	-1.598567216	0.109916799	0.949656315
chr2_135075099_135076310_+	MGAT5	1.249353272	4.137800278	2.589453514	1.597943448	0.110055563	0.949656315
chr4_120460114_120528452_-	PDE5A	3.473036831	-3.701547275	2.317134591	-1.597467531	0.11016153	0.949656315
chr10_15617487_15628663_-	ITGA8	1.694233873	4.199569188	2.632099637	1.595520598	0.110595868	0.949656315
chr3_105397274_105423017_-	CBLB	1.700344259	4.195532449	2.629966419	1.595279855	0.110649668	0.949656315
chr1_93029198_93170301_-	EVI5	11.47670867	-2.375428721	1.489036213	-1.59527935	0.110649781	0.949656315
chrX_32503035_32591963_-	DMD	1.891516277	4.732486438	2.966857151	1.595117728	0.110685912	0.949656315
chr6_20781375_20955816_+	CDKAL1	1.654716028	4.544431947	2.851131089	1.593904947	0.110957326	0.949656315
chr15_91181677_91184431_+	CRTC3	1.250838774	4.144924316	2.60133616	1.593382808	0.11107434	0.949656315
chr2_61258553_61259248_+	PEX13	1.590717385	4.491286119	2.822229162	1.59139668	0.111520331	0.949656315
chr18_39570422_39593560_+	PIK3C3	1.186207345	4.075505318	2.561813007	1.590867603	0.111639375	0.949656315
chr10_32854485_32923292_+	CCDC7	1.568915321	4.479181519	2.819496187	1.588646064	0.112140322	0.949656315
chr12_110565164_110573242_+	IFT81	1.844197409	4.712487362	2.967003084	1.588298774	0.112218795	0.949656315
chr15_72283443_72302788_-	MYO9A	1.194176297	4.080905084	2.570376792	1.58766804	0.112361424	0.949656315
chr2_190554252_190561095_+	ANKAR	1.866080184	3.882182135	2.445470278	1.58749921	0.112399626	0.949656315
chr17_8411871_8413267_-	MYH10	5.401058686	2.53322225	1.597432608	1.585808526	0.112782751	0.949656315
chr2_172182350_172187208_-	METTL8	1.908245304	3.347754138	2.112808747	1.584504107	0.113079048	0.949656315
chr5_128861976_128864370_+	ADAMTS19	1.1809704	4.074628238	2.572051376	1.584193954	0.113149589	0.949656315
chr3_47079155_47103836_-	SETD2	1.620943384	4.515353161	2.851178855	1.58367938	0.1132667	0.949656315
chr1_94667275_94697199_-	ARHGAP29	1.219280358	4.106009241	2.593534723	1.583171108	0.11338247	0.949656315
chr4_62775277_62813994_+	ADGRL3	2.348111466	-4.565145352	2.885540462	-1.582076361	0.113632139	0.949656315
chr9_19288593_19300329_+	DENND4C	1.278070463	3.109755558	1.966376057	1.581465329	0.11377168	0.949656315
chr5_153143993_153149975_+	GRIA1	1.561744574	4.466350622	2.82524442	1.580872292	0.113907241	0.949656315
chr1_173939642_173953757_-	RC3H1	1.826107481	4.690021024	2.967169437	1.580638088	0.113960812	0.949656315
chr3_41860914_41973498_-	ULK4	2.543993087	-4.683073927	2.962859646	-1.580592565	0.113971227	0.949656315
chr7_8257934_8275635_-	ICA1	2.267725553	-4.522264175	2.862459634	-1.579852558	0.114140636	0.949656315
chr15_76146726_76165909_+	UBE2Q2	1.527427239	4.44470464	2.813417144	1.579824254	0.11414712	0.949656315
chr8_17125766_17143936_+	VPS37A	2.568580514	3.602951199	2.280673023	1.579775427	0.114158305	0.949656315
chr7_28527792_28610155_+	CREB5	3.593043395	-3.936956908	2.494593697	-1.578195645	0.11452067	0.949656315
chr8_81411728_81426243_+	ZBTB10	1.55266104	4.457499705	2.824672654	1.578058858	0.114552089	0.949656315
chr1_59787207_59812070_+	FGGY	13.98643066	-2.733150024	1.732952204	-1.577164112	0.114757768	0.949656315
chr2_61505299_61508377_-	USP34	1.543708344	4.452826546	2.825893428	1.575723451	0.11508955	0.949656315
chr3_141889166_141901891_-	GK5	2.245413725	-4.506091659	2.862426938	-1.574220672	0.115436442	0.949656315
chr1_70883619_70890099_+	CTH	1.525933419	4.434358365	2.817332675	1.573956248	0.115497565	0.949656315
chr4_4314767_4317697_+	ZBTB49	2.196022764	-4.478331358	2.848957614	-1.571919265	0.115969276	0.949656315
chr10_71151880_71154861_+	HK1	1.550636069	4.46173566	2.840060862	1.571000016	0.116182645	0.949656315
chr6_82900789_82914675_-	IBTK	4.292088177	-3.690844946	2.349476677	-1.570922147	0.116200734	0.949656315
chr8_38105230_38111236_+	DDHD2	1.165739158	4.045452161	2.576217873	1.57030669	0.116343779	0.949656315
chr3_180685838_180688146_+	FXR1	1.537726264	4.438230998	2.827584012	1.569619498	0.11650366	0.949656315
chr19_41239064_41243674_+	ITPKC	1.177228047	4.06440553	2.589898667	1.569329944	0.116571078	0.949656315
chr2_171902683_171906684_-	TLK1	1.199047487	4.07860435	2.598956868	1.569323601	0.116572556	0.949656315
chr2_233428956_233431924_+	EIF4E2	2.238957609	-4.160245077	2.651606059	-1.568952923	0.116658909	0.949656315
chr12_95887831_95889874_+	METAP2	1.522925964	4.425999187	2.822634412	1.568038414	0.116872168	0.949656315
chr18_19140819_19148055_-	ESCO1	1.17840489	4.059746021	2.589821446	1.567577574	0.116979749	0.949656315
chr17_60038227_60050249_-	MED13	1.50291708	4.414942852	2.816709452	1.567411523	0.117018532	0.949656315
chr5_70805291_70806978_+	BDP1	2.178232822	-4.465632105	2.849849087	-1.566971432	0.117121369	0.949656315
chr3_141917643_141932443_-	GK5	1.641693903	4.108237204	2.621815212	1.566943843	0.117127819	0.949656315
chr15_101775286_101775782_-	CHSY1	21.16352394	2.005062901	1.279614723	1.566927032	0.117131748	0.949656315
chr2_61722589_61761038_-	XPO1	1.518727727	4.423442814	2.824084201	1.566328232	0.117271795	0.949656315
chr6_43523572_43535091_-	XPO5	1.77357695	4.643780101	2.96752004	1.564868995	0.11761363	0.949656315
chr2_33498722_33500157_+	LTBP1	2.467279832	-4.635728357	2.963067323	-1.564503217	0.117699438	0.949656315
chr5_82491588_82500740_+	XRCC4	1.494932264	4.407216972	2.817615386	1.564165568	0.117778691	0.949656315
chr6_144093394_144104417_+	PHACTR2	1.141291862	4.01576533	2.568853591	1.563251929	0.11799335	0.949656315
chr9_123533625_123538504_-	FBXW2	1.755725082	4.63873599	2.967558964	1.563148718	0.118017619	0.949656315
chrY_21749095_21749393_+	TXLNGY	1.150061123	4.029270353	2.578386722	1.56270986	0.118120854	0.949656315
chr3_3195107_3215945_-	CRBN	2.161920858	-4.454782628	2.851298967	-1.56236953	0.118200961	0.949656315
chr4_62800557_62863983_+	ADGRL3	3.182302519	-2.988878405	1.913082025	-1.562336777	0.118208672	0.949656315
chr12_110426767_110429565_-	GIT2	1.754283322	4.099200619	2.625435851	1.561340993	0.118443316	0.949656315
chr10_125530431_125539771_-	CPXM2	1.186671799	4.059446355	2.601049728	1.560695403	0.118595636	0.949656315
chr15_34542498_34547593_-	SLC12A6	1.158612555	4.028005258	2.581994479	1.560036356	0.11875129	0.949656315
chr22_21158587_21159453_-	PI4KA	1.510872004	4.415125269	2.830686773	1.559736425	0.118822181	0.949656315
chr5_70797388_70813279_+	BDP1	1.519303107	4.427481941	2.843235587	1.557198412	0.119423385	0.949656315
chr5_37187515_37187944_-	CPLANE1	1.734949779	4.617682402	2.9677229	1.555968181	0.119715659	0.949656315
chr7_131113791_131151174_+	MKLN1	1.734154521	4.613888004	2.967752699	1.554674015	0.120023726	0.949656315
chr3_47712147_47719801_-	SMARCC1	2.413450289	3.855153037	2.480295135	1.55431222	0.12010996	0.949656315
chr4_151682934_151738409_-	LRBA	1.129780429	4.00923305	2.581156572	1.553269993	0.120358646	0.949656315
chr15_85619092_85626875_+	PDE8A	1.488538781	4.394870691	2.82958824	1.553183827	0.120379224	0.949656315
chr9_88190229_88248289_-	AGTPBP1	3.652860767	-3.591868988	2.313886352	-1.552310028	0.12058806	0.949656315
chr12_26784798_26808785_-	ITPR2	1.729073267	4.606694668	2.967809406	1.552220523	0.120609467	0.949656315
chr15_71211388_71276596_+	LRRC49	1.463481177	4.376815099	2.820118749	1.551996738	0.120663004	0.949656315
chr15_90984737_90986710_+	IQGAP1	23.62674329	2.08128844	1.34138824	1.551592878	0.120759668	0.949656315
chr7_91924202_92000921_+	ANKIB1	2.099605906	-4.415412702	2.847256816	-1.550760254	0.120959149	0.949656315
chr17_37575969_37580074_-	MED1	2.169177208	-4.453393382	2.871834158	-1.550713982	0.120970242	0.949656315
chr16_71692135_71698002_-	PHLPP2	2.184950674	-4.459498519	2.876145325	-1.550512236	0.121018619	0.949656315
chr3_171969049_172055191_+	FNDC3B	1.721057617	4.599171261	2.967869016	1.549654394	0.12122449	0.949656315
chr10_117154168_117228839_+	ATRNL1	1.473660287	4.375604663	2.824515699	1.549152183	0.121345141	0.949656315
chrX_62885765_62917184_-	ARHGEF9	1.152328456	4.020859085	2.595794191	1.548989939	0.121384139	0.949656315
chr10_5827814_5836982_-	GDI2	1.722700104	4.596744641	2.967888309	1.548826695	0.121423387	0.949656315
chr1_197611840_197627499_-	DENND1B	8.36633929	-2.430937424	1.570175932	-1.548194297	0.121575524	0.949656315
chr7_48007402_48016434_-	HUS1	2.73073846	3.847274772	2.48583523	1.547678915	0.121699621	0.949656315
chrX_11174648_11207104_-	ARHGAP6	1.476888788	4.377226137	2.828962805	1.547290098	0.121793308	0.949656315
chr5_61745753_61747760_+	IPO11	3.15664617	2.862579748	1.851268604	1.546280071	0.122036943	0.949656315
chr9_111868787_111870850_-	TMEM245	1.44526762	4.35195341	2.816512221	1.545156942	0.122308307	0.949656315
chr5_102482230_102495032_+	PPIP5K2	3.002581037	3.092931742	2.00282271	1.544286334	0.122518982	0.949656315
chr10_96018556_96018907_+	PLCE1	1.394862272	3.744257277	2.425747903	1.543547569	0.122697975	0.949656315
chr8_6366452_6371365_-	ANGPT2	1.429459947	4.341340395	2.81426456	1.542619858	0.122923037	0.949656315
chr1_21167348_21212864_-	EIF4G3	2.346469328	-4.570941715	2.963362693	-1.542484734	0.122955845	0.949656315
chr13_103279361_103309557_+	TPP2	1.69564214	4.577791983	2.968040105	1.542361902	0.122985674	0.949656315
chr10_22839587_22862386_-	PIP4K2A	1.683785428	4.568078842	2.968118671	1.539048585	0.123792436	0.949656315
chr6_79724798_79735881_-	PHIP	1.12292253	3.990306768	2.592825914	1.538979823	0.123809222	0.949656315
chr4_170501992_170520348_-	NEK1	1.471537242	4.371859135	2.840823087	1.538941004	0.1238187	0.949656315
chr7_33397466_33427756_+	BBS9	7.922376193	2.296591668	1.492605665	1.538645954	0.123890753	0.949656315
chr3_197557640_197574892_+	LRCH3	1.423712533	4.33248558	2.819628588	1.536544777	0.124404825	0.949656315
chrX_76872080_76920267_-	ATRX	2.080330153	-4.39490184	2.860559434	-1.53637844	0.124445591	0.949656315
chr15_100173182_100215663_+	MEF2A	1.411164982	4.329755891	2.81820014	1.536355005	0.124451336	0.949656315
chr11_76207258_76239510_+	EMSY	2.32484982	-4.552508772	2.963449165	-1.536219627	0.124484524	0.949656315
chr22_36914809_36915584_-	EIF3D	1.392779506	4.302923577	2.803135957	1.5350392	0.124774199	0.949656315
chr5_76342171_76344097_+	AGGF1	3.284324994	-2.555981139	1.665116783	-1.535016141	0.124779863	0.949656315
chr10_103699619_103717489_-	ARMH3	1.107149499	3.979329681	2.59251779	1.534928592	0.124801369	0.949656315
chr18_346294_348163_-	COLEC12	1.455148512	4.352575426	2.836185685	1.534658132	0.124867825	0.949656315
chr7_121000096_121023064_-	FAM3C	2.319960341	-4.547259327	2.963473993	-1.534435375	0.12492258	0.949656315
chr11_44129232_44151688_+	EXT2	2.307590065	-4.544295467	2.96348805	-1.533427971	0.125170441	0.949656315
chr10_53667266_53921723_+	PRKG1	1.440471344	4.340290632	2.831701944	1.532749816	0.12533751	0.949656315
chr2_122187648_122216551_-	CLASP1	1.436727973	4.343462944	2.833965756	1.532644823	0.125363391	0.949656315
chr1_84369761_84399449_-	TTLL7	1.102262879	3.954800499	2.580722707	1.532439145	0.125414104	0.949656315
chrX_149807415_149832082_+	MTM1	1.411967317	4.320067008	2.820422442	1.531709202	0.125594211	0.949656315
chr14_50616725_50616948_-	SOS2	2.773041318	3.371322446	2.202024442	1.531010456	0.125766808	0.949656315
chr5_40764615_40775605_-	PRKAA1	4.094241856	-3.872121731	2.529289185	-1.530913014	0.125790892	0.949656315
chr1_176118141_176153828_-	COP1	1.422927288	4.330776862	2.83099073	1.5297743	0.126072605	0.949656315
chr9_111812562_111835718_-	TMEM245	2.103178192	-4.094246379	2.67824339	-1.528705865	0.126337378	0.949656315
chr17_42512432_42541912_-	GPATCH8	1.637836826	4.536334134	2.968379138	1.528219248	0.126458111	0.949656315
chr17_58711213_58734202_+	PPM1D	1.646513239	4.536330426	2.968379169	1.528217983	0.126458425	0.949656315
chr12_64456696_64474150_+	SRGAP1	2.282586934	-4.528605202	2.963562946	-1.528094825	0.126488996	0.949656315
chr3_167754623_167759262_-	GOLIM4	1.994476378	-4.344325621	2.8433034	-1.527914897	0.126533669	0.949656315
chr10_99016074_99025882_-	ARHGAP19-SLIT1	1.631373271	4.529438356	2.968436475	1.525866696	0.127043066	0.949656315
chr2_61710091_61720188_-	XPO1	5.849774541	-2.615917244	1.715017922	-1.525300237	0.127184229	0.949656315
chr1_67405710_67428843_+	MIER1	1.085974145	3.94906317	2.589253881	1.525174182	0.127215658	0.949656315
chr6_24416624_24418806_+	MRS2	2.632162392	-3.772711779	2.475035533	-1.524306108	0.127432262	0.949656315
chr18_13099474_13103587_+	CEP192	1.404542285	4.30646001	2.825311316	1.524242651	0.127448107	0.949656315
chr17_28811231_28847039_+	GOSR1	1.393535741	4.303554137	2.824145946	1.523842684	0.127548014	0.949656315
chr3_179332758_179336309_+	NDUFB5	1.631218734	4.522810385	2.968491842	1.523605462	0.127607298	0.949656315
chr14_69583082_69589077_-	DCAF5	1.408176917	4.309217699	2.829098126	1.523177178	0.127714384	0.949656315
chr15_75692380_75705386_-	SIN3A	1.412628909	4.313392718	2.832267153	1.522946984	0.12777197	0.949656315
chr9_131196380_131196892_+	CERCAM	1.114227194	3.975571769	2.612758622	1.52159933	0.128109506	0.949656315
chr5_96058342_96066564_+	CAST	1.627302592	4.516883315	2.968541568	1.521583313	0.128113521	0.949656315
chr11_17118603_17134213_-	PIK3C2A	2.259650899	-4.509193121	2.963656734	-1.521496423	0.128135308	0.949656315
chr14_50616725_50619891_-	SOS2	1.377023802	4.289938975	2.820089526	1.521206663	0.128207984	0.949656315
chr13_26974589_26975761_+	CDK8	1.399926139	4.302335079	2.828393997	1.52112297	0.128228981	0.949656315
chr15_65773852_65782637_-	DPP8	1.621827484	4.515482452	2.968553351	1.521105373	0.128233396	0.949656315
chr8_101281012_101300495_-	RNF19A	1.625824591	4.512941235	2.968574754	1.520238367	0.128451078	0.949656315
chr17_953289_1003975_-	ABR	1.374136841	4.282672129	2.817701753	1.519916764	0.128531897	0.949656315
chr19_40761064_40771258_-	AKT2	1.085097073	3.932187132	2.590960728	1.517656014	0.129101138	0.949656315
chr9_33953282_33996331_-	UBAP2	1.361791697	4.268864066	2.813278992	1.517398053	0.129166215	0.949656315
chr15_60648117_60656722_-	ANXA2	1.394615116	4.294565235	2.830813534	1.517078106	0.129246965	0.949656315
chr17_31065270_31099860_-	MYO1D	1.086738342	3.936001399	2.594875906	1.516836081	0.129308075	0.949656315
chr1_144994590_145021167_-	PDE4DIPP2	2.061262676	-4.37697637	2.886012108	-1.516617466	0.129363293	0.949656315
chr15_43438690_43461875_+	TMEM62	1.669102747	-3.747337393	2.470874971	-1.516603405	0.129366845	0.949656315
chr5_151176787_151178874_+	G3BP1	1.168785913	3.646236378	2.404559477	1.516384358	0.129422192	0.949656315
chr3_18456602_18462483_-	SATB1	1.331016201	3.403576354	2.244591682	1.516345436	0.129432028	0.949656315
chr10_64966354_64975456_-	JMJD1C	1.998556811	-4.33373465	2.858135031	-1.516280583	0.129448419	0.949656315
chr3_17549965_17665405_-	TBC1D5	1.520739325	-3.957571441	2.611911782	-1.515201037	0.129721501	0.949656315
chr12_112888121_112892484_+	PTPN11	1.604317307	4.498061815	2.968700827	1.515161708	0.129731458	0.949656315
chr17_45214517_45221348_-	CDC27	1.069336086	3.911268318	2.581940581	1.514856053	0.129808862	0.949656315
chr22_42605656_42611347_-	TCF20	1.991034875	-4.332550616	2.860958877	-1.514370112	0.129931995	0.949656315
chr1_52293467_52299842_-	NRDC	2.629546434	3.515068753	2.323566756	1.512790086	0.130332988	0.949656315
chr5_122435348_122516017_+	PRDM6	2.222903663	-4.481976503	2.963790355	-1.512244783	0.130471602	0.949656315
chr1_118449127_118461358_-	GDAP2	1.363643606	4.281278858	2.832178709	1.511655618	0.130621495	0.949656315
chr17_31065270_31107802_-	MYO1D	2.010587011	-4.342867699	2.873743091	-1.511223363	0.130731552	0.949656315
chr12_31595708_31648853_-	DENND5B	2.018883278	-4.35003233	2.878908366	-1.511000621	0.130788293	0.949656315
chr3_183432931_183446639_+	YEATS2	1.584344108	4.485512388	2.968808167	1.510879833	0.13081907	0.949656315
chr15_94899365_94928754_+	MCTP2	1.586078889	4.483796942	2.968822912	1.510294509	0.130968292	0.949656315
chr7_66563527_66582605_+	TYW1	1.578979592	4.482565461	2.968833507	1.509874316	0.131075498	0.949656315
chr2_15415607_15417225_-	NBAS	1.588461349	4.482191736	2.968836725	1.509746797	0.131108045	0.949656315
chr4_166960490_166999182_+	TLL1	6.92463124	-3.415502775	2.262700635	-1.509480627	0.131176002	0.949656315
chr9_112189229_112200514_-	PTPN3	1.3753094	4.285707284	2.84040797	1.508835114	0.131340925	0.949656315
chr16_87376482_87380856_-	FBXO31	1.377556452	4.285804718	2.840955555	1.508578588	0.13140651	0.949656315
chr8_131370262_131374017_-	ASAP1	0.845616132	3.582974329	2.375184291	1.508503716	0.131425656	0.949656315
chr5_132227855_132228810_-	AFF4	2.562778212	-3.743426763	2.481593361	-1.508477103	0.131432463	0.949656315
chr2_70486491_70488518_+	PCYOX1	1.529464008	3.670051783	2.433978928	1.507840409	0.131595377	0.949656315
chr8_37330595_37333530_-	LINC01605	1.570445952	4.476084233	2.968889421	1.507662832	0.131640843	0.949656315
chr2_61597455_61622368_-	USP34	9.194221089	2.465988149	1.635857952	1.507458607	0.131693146	0.949656315
chr18_12452253_12453137_-	SPIRE1	1.082207536	3.925897494	2.604350885	1.507438002	0.131698424	0.949656315
chr11_70200406_70208594_+	PPFIA1	1.397824186	3.670711999	2.435732365	1.507025999	0.131803993	0.949656315
chr6_17624791_17649531_-	NUP153	1.941874234	-4.29725596	2.851769451	-1.506873551	0.131843072	0.949656315
chr5_74412390_74414122_-	ANKRD31	1.567851671	4.473508527	2.968911711	1.506783954	0.131866044	0.949656315
chr15_77450844_77474382_-	PEAK1	2.187643913	-4.462675057	2.963886644	-1.505683447	0.132148455	0.949656315
chr4_143324090_143352538_-	INPP4B	1.347454424	4.24599018	2.823946812	1.503565918	0.132693172	0.949656315
chr8_141799572_141931231_-	PTK2	2.166397374	-4.453760216	2.96393155	-1.502652859	0.132928585	0.949656315
chr12_30814074_30816588_-	IPO8	1.332888097	4.237307652	2.820092368	1.502542151	0.132957151	0.949656315
chr4_85686962_85724620_-	WDFY3	1.351320899	4.254226863	2.831526785	1.502449804	0.132980982	0.949656315
chr15_63824845_63855207_+	USP3	5.043651945	2.529947255	1.684074539	1.50227748	0.133025462	0.949656315
chr11_17140191_17167489_-	PIK3C2A	1.372469644	4.272665945	2.845010057	1.501810489	0.133146059	0.949656315
chr10_126094004_126097534_-	OAT	1.31216735	4.219799977	2.811314994	1.501005752	0.133354074	0.949656315
chr4_48512075_48517292_-	FRYL	1.55613979	4.456260186	2.969062	1.500898326	0.133381861	0.949656315
chr15_100173182_100230633_+	MEF2A	1.519498868	-3.943513172	2.628229453	-1.500444784	0.133499226	0.949656315
chr3_142455220_142511809_+	TRPC1	1.346236976	4.257153215	2.837482994	1.500327306	0.13352964	0.949656315
chr12_122973932_122977336_-	ZCCHC8	1.34773259	4.247716001	2.831649898	1.500085164	0.133592344	0.949656315
chr1_54506428_54513045_-	TMEM59	1.03281477	3.878074176	2.58543893	1.499967426	0.133622841	0.949656315
chr5_108281830_108382899_+	FER	1.13632301	3.608503031	2.406710827	1.499350479	0.133782733	0.949656315
chr14_62188226_62205091_+	HIF1A	1.558039741	4.450694717	2.969110875	1.498999163	0.133873849	0.949656315
chr9_86294689_86297981_-	UBQLN1	1.310224298	4.216486034	2.814094165	1.49834575	0.134043443	0.949656315
chr9_125932180_125946577_-	STRBP	1.547050314	4.443602777	2.969173427	1.49657906	0.134502822	0.949656315
chr5_172517317_172518404_+	CREBRF	1.534617105	4.443347324	2.969175686	1.496491887	0.134525521	0.949656315
chr7_80394470_80435074_-	SEMA3C	1.549728123	4.443119039	2.969177705	1.496413984	0.134545808	0.949656315
chr8_30938382_30954366_+	WRN	1.308216218	4.220746008	2.820677046	1.496359186	0.134560079	0.949656315
chr15_62219289_62223458_-	VPS13C	1.541575207	4.442319941	2.969184774	1.496141291	0.13461684	0.949656315
chr7_151261163_151265928_-	PRKAG2	1.468107634	3.609535286	2.412673976	1.496072541	0.134634753	0.949656315
chr17_67124759_67130883_-	ABCA6	1.894236093	-4.261386532	2.848578279	-1.495969608	0.134661575	0.949656315
chr3_197544046_197547301_+	LRCH3	1.545572314	4.439317022	2.969211376	1.495116534	0.134884032	0.949656315
chr18_74561481_74580819_+	ZNF236	1.535137585	4.433998059	2.96925863	1.493301397	0.13535831	0.949656315
chr6_151198769_151209117_+	MTHFD1L	1.326967816	4.220078385	2.82696204	1.492796269	0.135490524	0.949656315
chr1_246890193_246903603_+	SCCPDH	2.060561835	3.660186913	2.453391752	1.491888489	0.135728381	0.949656315
chr16_30302523_30306012_-	SMG1P5	2.12062121	-4.42019586	2.964103113	-1.491242272	0.135897899	0.949656315
chr2_170865313_170917953_+	UBR3	1.528174056	4.427353798	2.969317902	1.491033949	0.135952582	0.949656315
chr17_19698934_19708143_-	ULK2	1.297284505	4.21003662	2.824766748	1.490401507	0.136118696	0.949656315
chr3_35721278_35732497_+	ARPP21	1.524065029	4.423899128	2.969348827	1.489854977	0.136262372	0.949656315
chr2_191520702_191537878_+	NAB1	1.922543755	-4.284371428	2.877252101	-1.489049717	0.136474277	0.949656315
chr17_31039005_31099860_-	MYO1D	1.312352077	4.205523334	2.824609792	1.488886481	0.136517264	0.949656315
chr4_17961887_17974508_-	LCORL	1.883397338	-3.933802498	2.642670241	-1.488571081	0.136600352	0.949656315
chr4_68527906_68547931_-	UBA6	1.289534632	4.190546617	2.816556235	1.487826362	0.136796692	0.949656315
chr10_70915567_70922268_+	VPS26A	1.515341951	4.417829858	2.969403336	1.487783692	0.136807948	0.949656315
chr9_125639749_125645658_-	RC3H2	1.294180496	4.192572348	2.818729789	1.487397751	0.136909791	0.949656315
chr5_54623543_54637599_+	MTREX	1.510352678	4.412790832	2.969448765	1.486063974	0.1372622	0.949656315
chr7_23023562_23030758_-	FAM126A	1.023453172	3.856826977	2.596972294	1.485124422	0.137510868	0.949656315
chr1_186077592_186084546_+	HMCN1	1.295103609	4.190007205	2.822841161	1.484322697	0.137723332	0.949656315
chr15_43769790_43773220_-	TP53BP1	1.50379257	4.406985603	2.969501298	1.484082733	0.137786973	0.949656315
chr13_114806475_114822949_-	RASA3	1.501584571	4.406899479	2.969502079	1.48405334	0.13779477	0.949656315
chr1_12359258_12368698_+	VPS13D	1.285216006	4.182006082	2.819518749	1.483234004	0.13801225	0.949656315
chr2_231305190_231314970_+	SP100	1.34724135	4.239260349	2.858174548	1.483205549	0.138019807	0.949656315
chr2_33525517_33540336_+	LTBP1	3.263021627	2.855400801	1.925384872	1.483028584	0.138066816	0.949656315
chr11_128628009_128642880_+	FLI1	2.08581405	-4.395755415	2.964230553	-1.482933036	0.138092203	0.949656315
chr2_110321942_110323436_-	SEPTIN10	1.317452665	4.215042544	2.842793198	1.482711633	0.138151043	0.949656315
chr11_93521166_93530885_+	MED17	1.500183604	4.402782227	2.969539467	1.48264816	0.138167914	0.949656315
chr3_12650264_12650834_-	RAF1	1.318246382	4.219146403	2.845970089	1.482498505	0.138207701	0.949656315
chr3_49362134_49363278_-	USP4	1.617587488	-3.662754148	2.471468697	-1.482015189	0.138336254	0.949656315
chr10_123842161_123848106_+	TACC2	1.330431376	4.224113815	2.850312121	1.481982897	0.138344846	0.949656315
chr8_98718853_98731417_+	MTDH	1.489122988	4.399765896	2.969566924	1.481618703	0.13844178	0.949656315
chr2_152298418_152300223_+	RIF1	1.487598601	4.398527757	2.969578211	1.481196131	0.138554317	0.949656315
chr17_17924436_17929730_-	ATPAF2	0.992399886	3.812655608	2.575396428	1.48041504	0.138762519	0.949656315
chr5_138994281_139003046_+	UBE2D2	7.71587563	2.497544315	1.687267743	1.48022999	0.138811879	0.949656315
chr2_111304130_111309388_-	RGPD6	1.492307443	4.394073104	2.969618901	1.47967576	0.138959798	0.949656315
chr15_59323002_59359282_+	RNF111	1.932875504	-4.28157904	2.894021694	-1.479456442	0.139018365	0.949656315
chr20_32207322_32217720_+	CBFA2T2	1.951844322	-3.666209358	2.47825322	-1.479352202	0.139046208	0.949656315
chr15_64404771_64424091_+	SNX1	1.924729603	-3.930046406	2.657330021	-1.478945549	0.139154868	0.949656315
chr18_59888269_59899660_+	RELCH	7.009948736	2.93219196	1.983109666	1.478582859	0.139251837	0.949656315
chr2_203974872_203991649_+	NBEAL1	1.401233176	3.868203585	2.616575406	1.478345923	0.139315212	0.949656315
chr7_92881965_92888944_+	VPS50	0.985323747	3.811871692	2.578502187	1.478327888	0.139320037	0.949656315
chr12_93219941_93246801_-	EEA1	2.391023109	-3.96550808	2.68288868	-1.478074028	0.139387965	0.949656315
chr3_38103659_38105410_+	DLEC1	1.267350711	4.171055935	2.821968308	1.478066187	0.139390064	0.949656315
chr13_99549741_99556960_-	DOCK9	5.695292003	-3.286337589	2.223799602	-1.477802939	0.139460531	0.949656315
chr3_47703823_47719801_-	SMARCC1	1.254802923	4.157636956	2.813469486	1.477761524	0.13947162	0.949656315
chr16_67070541_67116211_+	CBFB	3.217326751	-3.683544875	2.493015409	-1.477545971	0.139529345	0.949656315
chr14_80158515_80271533_+	NRXN3	1.266697705	4.171563446	2.823885729	1.477242299	0.139610699	0.949656315
chr21_38480691_38505066_+	TTC3	1.366638801	3.081693561	2.087574121	1.476207973	0.13988807	0.949656315
chr2_170338760_170356130_+	BBS5	1.255745569	4.150589915	2.812877421	1.475567291	0.140060091	0.949656315
chr10_32150322_32199491_-	ARHGAP12	1.839485653	-4.216362637	2.85802055	-1.47527373	0.140138966	0.949656315
chr3_129546645_129551669_-	TMCC1	2.24443796	-2.9754498	2.01768366	-1.474685977	0.140296988	0.949656315
chr6_35825037_35840505_-	SRPK1	1.310698639	4.202441487	2.850665718	1.474196522	0.140428686	0.949656315
chr20_34304661_34320057_-	RBM39	3.936017045	-2.957171307	2.006987076	-1.473438142	0.140632932	0.949656315
chr16_68059317_68083453_+	DUS2	1.84410778	-4.228578801	2.870626364	-1.473050918	0.140737307	0.949656315
chr2_48807725_48818994_+	STON1-GTF2A1L	1.292693791	4.185425928	2.843014324	1.47217898	0.140972552	0.949656315
chr3_124996569_125050082_-	ZNF148	1.467132424	4.370380619	2.969837421	1.471589181	0.141131849	0.949656315
chr12_123054227_123058927_+	KNTC1	1.473631654	4.369732399	2.96984345	1.471367926	0.141191642	0.949656315
chr4_156617907_156625145_+	GUCY1A1	5.097411828	-3.513714524	2.388745078	-1.470945793	0.141305777	0.949656315
chr1_78267015_78280916_+	MIGA1	1.43983661	3.590132319	2.442051051	1.470129921	0.14152657	0.949656315
chr9_6475390_6486925_+	UHRF2	1.469475846	4.365736867	2.96988067	1.470004136	0.141560634	0.949656315
chr4_77926753_77952123_+	SEPTIN11	1.465554366	4.364709086	2.969890261	1.469653321	0.141655671	0.949656315
chr1_40656443_40668286_+	RLF	1.934081796	3.091882156	2.105457423	1.468508516	0.141966145	0.949656315
chr2_215657020_215661841_-	BARD1	1.082952386	3.524194574	2.401344239	1.467592408	0.142214971	0.949656315
chr1_29068914_29070498_+	YTHDF2	5.457666759	3.209652672	2.187748854	1.467102893	0.142348067	0.949656315
chr17_33951415_33968994_+	AP2B1	1.443031332	4.353445232	2.969995816	1.465808541	0.142700454	0.949656315
chr1_19483260_19486775_-	UBR4	1.248300075	4.136741131	2.822667778	1.465543045	0.142772817	0.949656315
chr5_172507587_172539382_+	CREBRF	2.011362779	-4.342659111	2.964514902	-1.464880176	0.142953612	0.949656315
chr6_42790533_42797910_+	BICRAL	1.248550134	4.135754852	2.824496051	1.464245224	0.143126958	0.949656315
chr7_27824781_27825108_+	TAX1BP1	1.330601011	3.843506809	2.62572616	1.463788139	0.143251844	0.949656315
chr10_15628582_15634303_-	ITGA8	1.222226216	4.118736314	2.813944327	1.463687918	0.143279238	0.949656315
chr17_33689757_33690845_-	SLFN11	4.513434954	-4.041677202	2.761644212	-1.463503946	0.143329535	0.949656315
chr6_151197225_151209117_+	MTHFD1L	2.760639592	-3.376865471	2.30765114	-1.463334476	0.143375879	0.949656315
chr6_69723929_69772928_+	ADGRB3	1.43642658	4.342984077	2.970094583	1.462237634	0.143676102	0.949656315
chr12_72312230_72315234_+	TBC1D15	1.226391551	4.116940267	2.815723813	1.462125031	0.143706951	0.949656315
chr3_133341934_133343019_-	TOPBP1	1.2224433	4.120320033	2.818232766	1.462022613	0.143735013	0.949656315
chr1_28120043_28138779_+	STX12	1.738695367	-4.144327252	2.837663512	-1.460471699	0.14416048	0.949656315
chr5_54948356_54960691_-	SLC38A9	1.358133329	-3.799556002	2.602182517	-1.460142007	0.14425105	0.949656315
chr16_19639958_19659204_+	VPS35L	1.429486013	4.33537162	2.970166904	1.459639058	0.144389299	0.949656315
chrX_122767803_122772878_-	THOC2	1.22485386	4.11450348	2.819251152	1.459431338	0.144446426	0.949656315
chr16_15835319_15835748_-	MYH11	1.432903538	4.333689598	2.970182935	1.459064877	0.144547252	0.949656315
chrX_117521302_117532433_+	WDR44	1.218002654	4.104662211	2.813890029	1.458714509	0.144643701	0.949656315
chr16_57554979_57560039_-	CCDC102A	1.240607452	4.123743378	2.827566914	1.458406999	0.144728393	0.949656315
chr19_37579940_37587017_+	ZNF420	0.955651577	3.764818199	2.581479564	1.458395507	0.144731558	0.949656315
chr3_11399891_11468400_+	ATG7	1.222479386	4.113963102	2.820948428	1.458361685	0.144740876	0.949656315
chr1_229586271_229601266_-	NUP133	1.219553472	4.107030593	2.816272328	1.458321538	0.144751936	0.949656315
chr9_17309055_17342442_+	CNTLN	1.42722802	4.33130435	2.970205699	1.458250636	0.144771471	0.949656315
chr5_88238832_88261732_+	MEF2C-AS1	1.417624266	4.327724996	2.970239931	1.457028758	0.145108442	0.949656315
chr2_85595808_85596953_+	ELMOD3	2.942401866	-3.137882698	2.154110486	-1.456695336	0.145200498	0.949656315
chr19_45766370_45766625_+	MARK4	2.938069382	-3.656346484	2.510469234	-1.456439471	0.145271171	0.949656315
chr17_16040624_16068475_-	NCOR1	3.067488018	-3.947824765	2.710756681	-1.456355265	0.145294435	0.949656315
chr17_16040624_16042500_-	NCOR1	0.975684828	3.784610896	2.599033514	1.456160867	0.145348155	0.949656315
chr8_141810557_141900868_-	PTK2	2.327841033	3.90154098	2.679998959	1.455799439	0.145448071	0.949656315
chr3_50102463_50103935_+	RBM6	12.13051521	1.872066256	1.285991919	1.455737185	0.145465286	0.949656315
chr7_104844074_104909316_-	SRPK2	0.782816761	3.472752829	2.386128253	1.45539236	0.14556067	0.949656315
chr12_80211173_80215970_-	PPP1R12A	2.56217092	-3.310775581	2.275034942	-1.455263618	0.145596295	0.949656315
chr1_235383107_235392700_-	ARID4B	1.406720374	4.321545596	2.970299227	1.454919275	0.145691611	0.949656315
chr11_47752925_47758292_-	FNBP4	1.416819246	4.320175591	2.970312407	1.454451586	0.145821147	0.949656315
chr5_37349273_37358253_-	NUP155	1.416819246	4.320175591	2.970312407	1.454451586	0.145821147	0.949656315
chr3_145828071_145842016_-	PLOD2	1.227753319	4.126157329	2.837320253	1.454244484	0.145878536	0.949656315
chr13_42293726_42352192_-	VWA8	1.215053603	4.099358939	2.821522823	1.452888811	0.146254628	0.949656315
chr3_47476497_47484581_-	SCAP	2.038619961	-3.331958461	2.293906812	-1.45252564	0.146355505	0.949656315
chr6_132181526_132198301_+	ENPP1	1.408802804	4.310800879	2.970402932	1.45125122	0.146709919	0.949656315
chr5_127466758_127471500_+	SLC12A2	1.197287507	4.086142736	2.815968377	1.451061301	0.146762791	0.949656315
chr4_2951660_2952972_-	NOP14	1.222942985	4.102097848	2.827143343	1.450969176	0.146788443	0.949656315
chr12_111907911_111948386_-	ATXN2	1.408218238	4.30975304	2.970413086	1.4508935	0.146809518	0.949656315
chr15_68467974_68468992_+	PIAS1	1.402637506	4.309560715	2.970414951	1.450827843	0.146827805	0.949656315
chr19_34921480_34925873_+	UBA2	26.14606675	1.771613851	1.221331178	1.450559752	0.146902489	0.949656315
chr6_135621637_135716034_-	AHI1	1.214284491	4.106323379	2.831321456	1.45032044	0.146969182	0.949656315
chr11_10019812_10024236_-	SBF2	1.200560711	4.08693636	2.817987262	1.450303348	0.146973946	0.949656315
chr5_88100414_88119744_-	MEF2C	1.407373041	4.307725527	2.970432756	1.450201328	0.147002385	0.949656315
chr16_89958600_89962491_+	TCF25	1.74639638	-4.143696129	2.857527879	-1.450098233	0.147031128	0.949656315
chr3_184654033_184700882_+	VPS8	3.215609532	3.364933168	2.320545083	1.450061536	0.14704136	0.949656315
chr4_159634270_159636836_-	PPID	1.406527845	4.305685767	2.970452572	1.44950497	0.147196613	0.949656315
chr4_120189422_120193189_+	USP53	1.410002613	4.304964236	2.970459592	1.449258642	0.147265366	0.949656315
chr6_159004985_159006457_+	TMEM181	1.77201927	3.828234745	2.641918486	1.449035905	0.147327556	0.949656315
chr6_136709530_136710655_-	MAP7	1.19962988	4.087095998	2.82119257	1.448712166	0.147417982	0.949656315
chr11_89106599_89185063_-	NOX4	4.558047889	-3.141935276	2.169889449	-1.447970207	0.147625383	0.949656315
chr12_96704829_96728643_-	CDK17	1.732114736	-4.13086385	2.853371684	-1.447713199	0.147697277	0.949656315
chr12_93221687_93246801_-	EEA1	2.919510467	-3.930560779	2.715560476	-1.44742156	0.147778891	0.949656315
chr13_114806475_114839312_-	RASA3	2.259793268	-3.855323707	2.663759574	-1.447324205	0.147806143	0.949656315
chr14_92126180_92185822_-	CATSPERB	2.405014925	-3.918668954	2.708564676	-1.446769571	0.147961472	0.949656315
chr20_50090516_50140649_-	NFATC2	1.940297929	-4.289062295	2.964812648	-1.446655423	0.147993455	0.949656315
chr3_167319914_167322256_-	WDR49	1.394282923	4.295944247	2.970547592	1.446179236	0.148126936	0.949656315
chr21_34787194_34805178_+	IFNGR2	1.755191267	-4.153571365	2.872853905	-1.445799718	0.148233385	0.949656315
chr2_202466461_202469420_-	C2CD6	1.390204169	4.294440501	2.970562317	1.445665851	0.148270947	0.949656315
chr1_78381739_78383958_+	NEXN	0.941809452	3.731196083	2.583623529	1.444171739	0.148690673	0.949656315
chr19_39908194_39909643_+	PLEKHG2	1.393379377	4.288194003	2.97062365	1.443533247	0.148870314	0.949656315
chr8_124346117_124348772_-	ATAD2	1.171173201	4.062755107	2.814996083	1.443254266	0.148948858	0.949656315
chr10_105106994_105108756_-	PCGF6	1.169038757	4.055365904	2.811274433	1.442536473	0.14915109	0.949656315
chr15_90982563_90983847_+	IQGAP1	1.186113355	4.07656331	2.82614612	1.442446051	0.149176581	0.949656315
chr1_52226361_52248315_+	OSBPL9	1.205876661	4.084980503	2.832245864	1.442311402	0.149214545	0.949656315
chr2_32822817_32836649_+	BIRC6	5.64124908	-3.193770589	2.215027673	-1.44186487	0.149340498	0.949656315
chr16_2312278_2314761_-	RNPS1	0.966622025	3.772915707	2.617537205	1.441399075	0.149471971	0.949656315
chr5_127448505_127497492_+	SLC12A2	1.191449224	4.067110846	2.824758482	1.439808349	0.149921628	0.949656315
chr20_5157293_5159602_+	CDS2	0.99070608	3.47724813	2.415525964	1.43954078	0.149997365	0.949656315
chr4_71628235_71634378_+	RUFY3	1.372315563	4.273588812	2.970768073	1.438546768	0.150278978	0.949656315
chr8_26439484_26441499_+	DPYSL2	2.233474933	2.871862823	1.997345615	1.437839702	0.150479542	0.949656315
chr3_33661094_33673866_-	CLASP2	1.168341253	4.050683498	2.818318129	1.437269787	0.15064135	0.949656315
chr6_13634662_13644961_-	RANBP9	1.36431032	4.269268252	2.970811077	1.437071608	0.150697648	0.949656315
chrX_62942641_62944591_-	ARHGEF9	1.17478416	4.056045008	2.822736173	1.436919627	0.150740832	0.949656315
chr21_38459546_38461186_+	TTC3	1.16201593	4.047110325	2.81654687	1.436905016	0.150744985	0.949656315
chr22_25771779_25777545_-	LRP5L	1.364613903	4.265518639	2.970848502	1.43579137	0.151061716	0.949656315
chr2_39499423_39517475_-	MAP4K3	1.363236131	4.265201579	2.970851671	1.435683114	0.151092532	0.949656315
chr1_51887457_51913807_-	EPS15	1.892518885	-4.256728	2.964997648	-1.435659824	0.151099163	0.949656315
chr1_11184554_11193254_-	MTOR	1.900417915	-4.255608994	2.965004124	-1.435279283	0.151207529	0.949656315
chr6_111208707_111211559_+	AMD1	3.936250431	3.150911253	2.19606535	1.434798492	0.151344528	0.949656315
chr17_71231614_71233134_+	C17orf80	1.165712019	4.044020502	2.819106274	1.434504453	0.151428359	0.949656315
chr10_111860382_111872673_+	ADD3	1.173529665	4.055215596	2.8274269	1.434242419	0.151503096	0.949656315
chr2_73315177_73316443_-	RAB11FIP5	1.875022198	-4.25187288	2.965025783	-1.434008738	0.151569769	0.949656315
chr2_160824049_160843869_-	PLA2R1	1.344460758	-3.76246816	2.623872629	-1.433937044	0.15159023	0.949656315
chr16_70292882_70302282_-	AARS1	1.35746144	4.259199827	2.970911788	1.433633891	0.151676767	0.949656315
chr5_137853249_137865367_-	ETF1	1.347501167	4.255825779	2.970945694	1.432481848	0.152005969	0.949656315
chr15_50592985_50596330_-	GABPB1	1.357595023	4.25559039	2.970948062	1.432401476	0.152028956	0.949656315
chr15_66641397_66644545_-	TIPIN	1.161809315	4.040838524	2.822326423	1.431740316	0.152218154	0.949656315
chr20_49518553_49520538_-	ADNP	1.173524586	4.047625068	2.829211999	1.430654567	0.15252924	0.949656315
chr5_78914469_78915906_+	TENT2	1.865605658	-4.240712838	2.965090811	-1.430213477	0.152655759	0.949656315
chr18_18945987_18964364_+	GREB1L	1.62705899	-4.051821512	2.833170325	-1.430136931	0.152677723	0.949656315
chr12_56676203_56676775_-	CS	1.868428141	-4.239183864	2.965099759	-1.429693504	0.152805005	0.949656315
chr10_15719590_15726126_-	ITGA8	1.34188839	4.246566656	2.971039143	1.429320332	0.152912185	0.949656315
chr2_86709052_86712152_+	KDM3A	1.336711304	4.244971338	2.971055304	1.428775604	0.15306874	0.949656315
chr6_35586872_35588051_-	FKBP5	0.919707476	3.69145827	2.584001306	1.4285822	0.153124353	0.949656315
chr16_14687157_14704666_-	PARN	0.901532291	3.678226173	2.575416184	1.428206515	0.153232426	0.949656315
chr3_188123899_188327632_+	LPP	1.864669497	-4.234450616	2.965127519	-1.428083814	0.153267736	0.949656315
chr3_184935923_184966305_-	EHHADH	1.86718288	-4.23432153	2.965128277	-1.428039914	0.15328037	0.949656315
chr4_39843567_39846421_-	PDS5A	1.338067256	4.241964661	2.971085812	1.427748955	0.15336413	0.949656315
chr5_54567914_54577343_-	DHX29	0.903456473	3.693581118	2.587790945	1.427310473	0.153490423	0.949656315
chr10_64936056_64957323_-	JMJD1C	1.169385267	4.052730581	2.839420543	1.42730903	0.153490839	0.949656315
chr21_34787194_34793992_+	IFNGR2	1.226691672	3.726126223	2.611037215	1.427067451	0.153560453	0.949656315
chr18_76856475_76974038_+	ATP9B	2.694625703	-3.817389608	2.675032558	-1.427044167	0.153567164	0.949656315
chrY_21901413_21903743_-	KDM5D	3.589641658	3.341474255	2.341608278	1.426999677	0.153579988	0.949656315
chr2_86088303_86097381_-	ST3GAL5	1.862743447	-4.231096604	2.965147244	-1.426943168	0.153596277	0.949656315
chr15_49303927_49309825_-	SECISBP2L	1.337007338	4.238340769	2.971122665	1.42651154	0.153720738	0.949656315
chr16_24788253_24803138_+	TNRC6A	1.164113324	4.041340764	2.833045668	1.426500395	0.153723953	0.949656315
chr14_64522661_64560198_+	SYNE2	1.868184727	-4.229579708	2.96515618	-1.426427295	0.15374504	0.949656315
chr9_15469263_15490122_-	PSIP1	1.868184727	-4.229579708	2.96515618	-1.426427295	0.15374504	0.949656315
chr15_66030044_66053776_-	DENND4A	1.168072967	4.047890373	2.838169653	1.426232702	0.153801183	0.949656315
chr19_11657489_11657784_+	CNN1	0.929800813	3.714573916	2.604911176	1.425988706	0.153871602	0.949656315
chr2_144966169_144994906_-	GTDC1	1.8541167	-4.228211026	2.965164251	-1.425961825	0.153879362	0.949656315
chr10_43650344_43671480_+	CSGALNACT2	27.0477865	-1.620642446	1.13661985	-1.425843871	0.153913414	0.949656315
chr11_119144577_119145663_+	CBL	1.139572843	4.015532344	2.817253526	1.425335813	0.154060153	0.949656315
chr3_56702424_56707753_-	TASOR	1.857272135	-4.225981504	2.965177415	-1.425203593	0.154098358	0.949656315
chr12_19626181_19646920_+	AEBP2	1.334851999	4.233353167	2.971173538	1.424808451	0.154212579	0.949656315
chr12_57682791_57690334_-	R3HDM2	1.02172388	3.450271522	2.421646846	1.424762462	0.154225877	0.949656315
chr5_43295853_43297268_-	HMGCS1	10.22209894	2.306406336	1.618878717	1.424693717	0.154245756	0.949656315
chr12_32734893_32778713_+	FGD4	0.929167502	3.705646836	2.601342046	1.42451349	0.154297883	0.949656315
chr7_104844074_104937980_-	SRPK2	1.334599938	4.232269827	2.971184611	1.424438526	0.154319568	0.949656315
chr10_24783428_24802363_+	KIAA1217	1.864629774	-4.222191334	2.965199839	-1.423914597	0.154471196	0.949656315
chr10_70246900_70266475_-	SLC25A16	1.333976318	4.230669412	2.971200984	1.423892034	0.154477728	0.949656315
chr12_9247568_9260240_-	A2M	1.332834191	4.225003659	2.971259096	1.421957332	0.155038638	0.949656315
chr5_10390443_10391843_+	MARCHF6	1.125064149	3.995923776	2.810430694	1.421819006	0.155078801	0.949656315
chr13_20638590_20657916_+	ZMYM2	5.995886253	2.402721456	1.690391739	1.421399194	0.155200741	0.949656315
chr1_233270758_233314921_-	PCNX2	1.329334734	4.223290905	2.971276703	1.42137247	0.155208506	0.949656315
chr20_47295897_47307634_-	PREX1	1.327120764	4.222798423	2.97128177	1.421204298	0.155257376	0.949656315
chr16_53348734_53355542_+	CHD9	1.326275568	4.22056299	2.971304794	1.420440945	0.15547935	0.949656315
chr3_185335267_185341870_+	SENP2	1.326481824	4.219937108	2.971311247	1.420227219	0.155541542	0.949656315
chr7_22190024_22200233_-	RAPGEF5	1.124734487	3.998463345	2.816275421	1.419769997	0.155674652	0.949656315
chr21_40585406_40646398_-	BRWD1	0.913750823	3.683252439	2.594804649	1.419471959	0.155761466	0.949656315
chr2_86479079_86509365_-	REEP1	1.657179715	-4.068562311	2.866393011	-1.41940142	0.155782019	0.949656315
chr6_109175427_109179474_+	ARMC2	1.315909608	4.216827847	2.971343343	1.419165462	0.155850783	0.949656315
chr1_63944434_63975852_-	ITGB3BP	1.309018551	4.216166857	2.971350175	1.418939744	0.155916584	0.949656315
chr13_28155433_28155940_-	LNX2	3.804347077	3.101988826	2.186291581	1.418835828	0.155946885	0.949656315
chr14_68156928_68159769_-	RDH11	1.152634684	4.027777008	2.839225758	1.418618085	0.15601039	0.949656315
chr4_47514520_47527659_+	ATP10D	0.879685096	3.64745433	2.571195468	1.418583058	0.156020608	0.949656315
chr2_197943426_197954756_-	ANKRD44	1.116621452	3.986004913	2.812482284	1.417255119	0.156408352	0.949656315
chr20_35689505_35693876_-	RBL1	1.596514587	3.489758008	2.464315848	1.416116368	0.156741437	0.949656315
chr10_120867479_120877179_+	DENND10	1.821329742	-4.197869305	2.965345133	-1.415642738	0.156880131	0.949656315
chr7_810107_814799_+	DNAAF5	1.295663184	4.204243414	2.971473954	1.414868001	0.157107202	0.949656315
chr1_84356003_84408362_-	TTLL7	1.821975867	-4.194507897	2.965365405	-1.414499505	0.157215293	0.949656315
chr2_48678146_48692781_+	PPP1R21	0.908746227	3.694017695	2.612692574	1.413873845	0.157398947	0.949656315
chr10_104899162_104941085_-	NT5C2	1.121231338	3.983761974	2.817919136	1.413724731	0.157442741	0.949656315
chr6_149953894_149959696_-	KATNA1	4.651838709	2.898458528	2.050625118	1.413451198	0.157523101	0.949656315
chr17_61841375_61842207_-	CCDC47	1.308380431	4.198942743	2.971529312	1.413057824	0.157638723	0.949656315
chr10_15600072_15634303_-	ITGA8	21.34747561	-1.383950847	0.979504422	-1.41290924	0.157682412	0.949656315
chr6_46214484_46216633_-	RCAN2	4.652362167	2.380695523	1.685244544	1.41267066	0.157752582	0.949656315
chr4_85599320_85600395_-	WDFY3	1.170079461	4.036328638	2.858388408	1.412099429	0.157920687	0.949656315
chr2_203817281_203820481_+	CARF	5.495863287	-2.693444674	1.907587513	-1.411963884	0.157960596	0.949656315
chr4_82377804_82380668_-	RASGEF1B	1.1051955	3.970966639	2.813771262	1.411261353	0.158167565	0.949656315
chr2_233612324_233626146_+	GIGYF2	2.025336494	-3.322570399	2.354423894	-1.411203143	0.158184724	0.949656315
chr11_120346048_120348235_+	ARHGEF12	1.519151985	4.043868972	2.865812739	1.4110723	0.158223297	0.949656315
chr3_123345664_123348473_-	MYLK	1.788948359	-4.184330636	2.965427068	-1.41103812	0.158233374	0.949656315
chr1_23356961_23380332_+	KDM1A	1.294704265	4.192499373	2.971596865	1.410857382	0.158286671	0.949656315
chr17_63739185_63746842_-	CEP112	1.284038959	4.192392356	2.97159799	1.410820835	0.15829745	0.949656315
chr1_94953097_94956803_+	ABCD3	1.116105548	3.984497952	2.825061619	1.410410989	0.158418363	0.949656315
chr1_211952259_211966532_-	LPGAT1	3.719521323	-3.877722183	2.749428932	-1.410373673	0.158429375	0.949656315
chr4_107016638_107133992_-	TBCK	1.112812616	3.976611763	2.819802549	1.410244758	0.158467424	0.949656315
chr7_120655718_120740148_+	CPED1	1.105979208	3.971741651	2.816478065	1.410180218	0.158486476	0.949656315
chr9_137582757_137593179_+	COL5A1	1.135105329	4.004738364	2.840455786	1.409892871	0.158571318	0.949656315
chr8_62593526_62596747_-	ASPH	89.18150887	1.330228668	0.943549947	1.409812668	0.158595005	0.949656315
chr7_151900018_151904513_-	KMT2C	1.28263887	4.18653012	2.97165972	1.408818813	0.158888751	0.949656315
chr12_93192667_93192862_-	EEA1	1.71928937	-3.768887234	2.675617552	-1.408604616	0.158952113	0.949656315
chr10_128859931_128926028_+	DOCK1	1.114402966	3.97421656	2.821445224	1.408574771	0.158960943	0.949656315
chr2_214161985_214228869_+	SPAG16	1.793087543	-4.174953984	2.965484262	-1.407848977	0.159175794	0.949656315
chr4_88091230_88116842_-	KLHL8	1.278203695	4.183540238	2.9716913	1.40779772	0.159190976	0.949656315
chr13_31491539_31495983_+	MEDAG	1.115417781	3.979756159	2.827664224	1.407435906	0.15929817	0.949656315
chr6_17675135_17676001_-	NUP153	1.796727645	-4.173547654	2.965492872	-1.407370658	0.159317507	0.949656315
chr1_211526580_211529810_+	TRAF5	1.291426519	4.182233139	2.971705127	1.407351322	0.159323238	0.949656315
chr15_52876941_52885933_-	FAM214A	2.50174358	3.063057758	2.177401973	1.406748867	0.15950187	0.949656315
chr3_98568304_98600611_-	DCBLD2	4.119939431	3.330568504	2.367836952	1.406586928	0.159549912	0.949656315
chr8_25156459_25158173_+	DOCK5	1.271831352	4.177244828	2.971758006	1.405647707	0.159828762	0.949656315
chr3_16343132_16345099_+	OXNAD1	1.284666991	4.177057536	2.971759995	1.405583742	0.159847766	0.949656315
chr7_33185853_33217203_+	BBS9	6.897046208	-2.262231754	1.609724068	-1.405353749	0.159916113	0.949656315
chr8_30915887_30922579_+	WRN	1.285726831	4.174874532	2.971783197	1.404838192	0.160069399	0.949656315
chr2_61512009_61522425_-	USP34	11.30639131	-2.156256087	1.53507681	-1.404656805	0.160123356	0.949656315
chr18_21644103_21649235_+	TTC39C	1.112176322	3.97172956	2.827610001	1.404624244	0.160133044	0.949656315
chr22_45723722_45726637_+	FAM118A	1.591648117	-4.019493224	2.861989901	-1.404440045	0.160187853	0.949656315
chr17_45447802_45456619_+	EFCAB13	2.065868345	3.733653578	2.659175529	1.404064356	0.160299686	0.949656315
chr1_52975267_52992045_-	TUT4	1.281104578	4.17148362	2.971819305	1.4036801	0.160414131	0.949656315
chr6_73016960_73043538_+	RIMS1	1.26811393	4.16618511	2.971875895	1.401870487	0.160953925	0.949656315
chr12_50824277_50848200_+	LARP4	1.09318281	3.953848155	2.820438057	1.40185605	0.160958237	0.949656315
chr1_33097427_33100393_-	ZBTB8OS	1.199223157	3.405207242	2.429280876	1.401734676	0.160994492	0.949656315
chr3_30686238_30715738_+	TGFBR2	4.111559927	-2.826968546	2.016901956	-1.401639052	0.161023059	0.949656315
chr20_33442333_33442726_-	GGT7	1.099470124	3.959925934	2.825951925	1.401271515	0.161132896	0.949656315
chr13_29898749_29933610_+	MTUS2	1.275394143	4.162336156	2.971917138	1.400555925	0.161346909	0.949656315
chr3_132153381_132186157_+	DNAJC13	1.27425889	4.161698777	2.971923978	1.400338235	0.161412056	0.949656315
chr4_156617907_156638454_+	GUCY1A1	1.270905086	4.161588863	2.971925153	1.400300697	0.161423292	0.949656315
chr1_10335485_10342591_+	KIF1B	1.114398771	3.977053248	2.840333143	1.400206612	0.161451456	0.949656315
chr9_17330629_17416187_+	CNTLN	1.259770756	4.159650919	2.971945968	1.399638811	0.161621506	0.949656315
chr5_122868262_122893258_+	CSNK1G3	2.085488374	-4.071429825	2.908977838	-1.399608402	0.161630616	0.949656315
chr2_29356520_29380268_+	CLIP4	1.118058071	3.970759002	2.837061363	1.399602791	0.161632298	0.949656315
chr12_124856567_124857156_-	NCOR2	1.362659227	-3.427282901	2.449456337	-1.399201467	0.161752577	0.949656315
chr18_9593765_9595100_-	PPP4R1	1.080720886	3.938592912	2.816747091	1.398277085	0.162029876	0.949656315
chr10_35805450_35842113_+	CCNY	1.559320872	3.682453992	2.63418269	1.397949355	0.162128276	0.949656315
chr1_84383286_84418070_-	TTLL7	1.09959587	3.96534289	2.838108298	1.397178146	0.162360007	0.949656315
chr5_52942062_52954454_+	NDUFS4	1.602360981	-4.015312884	2.874187359	-1.397025449	0.162405919	0.949656315
chr18_55319265_55321307_-	ATP8B1	1.074865407	3.931394384	2.815120805	1.396527771	0.162555624	0.949656315
chr4_121702297_121732604_-	PRDM5	1.085033389	3.940069346	2.821625178	1.39638297	0.162599201	0.949656315
chr11_94301895_94331081_+	PIWIL4	1.598542059	-4.01253601	2.873940545	-1.3961792	0.162660539	0.949656315
chr1_7895821_7897209_+	PER3	1.422137734	-3.147857865	2.255625661	-1.395558634	0.162847447	0.949656315
chrX_76872080_76907843_-	ATRX	1.256314692	4.147032047	2.972082186	1.39532886	0.162916693	0.949656315
chr1_155385534_155491409_-	ASH1L	1.251118187	4.146873991	2.972083899	1.395274875	0.162932966	0.949656315
chr7_77755010_77756733_-	MAGI2	1.110333745	3.959156233	2.838170531	1.394967706	0.163025578	0.949656315
chr4_148944413_148985658_+	ARHGAP10	1.258907403	4.145008937	2.972104135	1.394637855	0.163125074	0.949656315
chr17_41353702_41355803_+	NBR1	1.251774894	4.144770446	2.972106724	1.394556398	0.163149651	0.949656315
chr2_69573035_69590802_-	GFPT1	1.084874551	3.93810839	2.824168565	1.394431069	0.163187472	0.949656315
chr15_76161291_76175765_+	UBE2Q2	1.116235516	3.977351458	2.855403386	1.392921042	0.163643669	0.949656315
chr6_134301219_134305809_+	TBPL1	1.068152885	3.92637105	2.821488276	1.391595735	0.164044851	0.949656315
chr2_112778998_112779971_+	MERTK	1.070465279	3.921134744	2.818022036	1.391449284	0.164089229	0.949656315
chrX_83695539_83730405_-	HDX	1.247559603	4.135514735	2.972207548	1.391395005	0.164105679	0.949656315
chr1_32495898_32510991_+	KHDRBS1	1.721575166	-4.126158539	2.965787912	-1.391252059	0.164149006	0.949656315
chr14_32559707_32619239_+	ARHGAP5	1.237758403	4.134574265	2.972217828	1.391073772	0.164203057	0.949656315
chrX_154736558_154743926_-	TMLHE	1.063776458	3.915413546	2.815283577	1.39077057	0.16429501	0.949656315
chr16_53269096_53288517_+	CHD9	1.087220327	3.945112617	2.836812685	1.390684918	0.164320993	0.949656315
chr5_72370568_72373320_+	FCHO2	74.74000884	1.059489369	0.761924533	1.390543713	0.164363835	0.949656315
chr3_197541778_197559188_+	LRCH3	1.076069954	3.929914591	2.826498908	1.39038249	0.164412761	0.949656315
chr4_123848788_123949550_+	SPATA5	1.241019992	4.132426723	2.972241328	1.39034024	0.164425584	0.949656315
chr2_33505105_33540336_+	LTBP1	16.40808915	-1.656686504	1.191884517	-1.389972334	0.164537279	0.949656315
chr19_45901262_45901597_-	PPP1R13L	1.059438138	3.909346512	2.814108209	1.389195518	0.164773304	0.949656315
chr8_128902834_128903244_+	PVT1	1.134841057	3.616917864	2.604051708	1.388957774	0.164845591	0.949656315
chr1_67142686_67154958_+	SGIP1	1.23589035	4.128011846	2.972289749	1.388832245	0.164883767	0.949656315
chr2_86479079_86491164_-	REEP1	1.072846379	3.924305449	2.82629245	1.388499427	0.164985019	0.949656315
chr1_235993525_235996967_-	LYST	27.54950947	1.266569515	0.912222827	1.388443128	0.165002151	0.949656315
chr12_64878082_64879797_+	TBK1	1.228187518	4.126333886	2.97230819	1.388259097	0.165058162	0.949656315
chr1_167734819_167745403_+	MPZL1	4.117261505	3.061029448	2.205100751	1.388158544	0.165088773	0.949656315
chr2_32703702_32704685_+	BIRC6	3.366357805	2.814683875	2.028503716	1.387566536	0.165269077	0.949656315
chr1_236195700_236201553_-	NID1	1.225285513	4.121923903	2.97235676	1.386752748	0.16551717	0.949656315
chr10_28358700_28378770_-	MPP7	1.049060273	3.908112812	2.818198481	1.386741508	0.165520599	0.949656315
chr4_54292038_54294350_+	FIP1L1	1.226958158	4.121488843	2.972361559	1.38660414	0.165562505	0.949656315
chr13_99500845_99508285_-	DOCK9	1.067185502	3.910940362	2.820608725	1.386558982	0.165576283	0.949656315
chr14_36064839_36128402_-	RALGAPA1	1.060436183	3.906187189	2.818279523	1.386018369	0.165741294	0.949656315
chr4_68497425_68504842_-	UBA6	1.224392883	4.117737721	2.972403001	1.385322825	0.165953778	0.949656315
chr10_32854485_33000658_+	CCDC7	3.184612043	-3.751981153	2.70860486	-1.385208012	0.165988872	0.949656315
chr5_108168470_108207913_+	FER	1.702093358	-4.107416854	2.965907269	-1.384877031	0.166090071	0.949656315
chr18_3567487_3582246_-	DLGAP1	1.22612166	4.116360649	2.972418241	1.384852438	0.166097593	0.949656315
chr1_153784206_153785928_-	GATAD2B	1.045778957	3.902746198	2.81820222	1.3848354	0.166102804	0.949656315
chr15_34437598_34455891_-	KATNBL1	1.229527361	4.115779857	2.972424674	1.384654048	0.166158276	0.949656315
chrX_135757165_135770150_-	ARHGEF6	1.232210898	4.115346808	2.972429471	1.384506125	0.166203534	0.949656315
chr1_109544845_109547337_-	WDR47	1.060634996	3.905042341	2.821562295	1.384000044	0.166358441	0.949656315
chr3_145838898_145842016_-	PLOD2	245.7809568	1.318296201	0.95257713	1.383925942	0.166381132	0.949656315
chr5_38523520_38530768_-	LIFR	42.34597232	-1.100869837	0.795508867	-1.383856149	0.166402506	0.949656315
chr1_33244982_33246746_-	YARS1	1.226490904	4.113310644	2.972452048	1.383810597	0.166416457	0.949656315
chr10_28872327_28879761_+	WAC	4.835577648	2.847095644	2.057792625	1.383567814	0.166490829	0.949656315
chr11_118365002_118372572_+	KMT2A	1.230049426	4.11213655	2.972465081	1.38340954	0.166539327	0.949656315
chr14_72125049_72152348_+	SIPA1L1	5.448032349	-2.877879963	2.080830214	-1.383044106	0.166651342	0.949656315
chr7_158662545_158711560_+	DYNC2I1	1.054366129	3.905001081	2.823666498	1.382954072	0.166678949	0.949656315
chr10_43127376_43132420_-	ZNF33B	1.232874822	4.109795134	2.972491107	1.382609732	0.166784563	0.949656315
chr16_81388009_81399083_+	GAN	1.23081617	4.10864992	2.97250385	1.382218536	0.16690461	0.949656315
chr15_75693070_75694311_-	SIN3A	1.545900667	-3.95862864	2.864233092	-1.382090253	0.166943991	0.949656315
chr4_84391355_84393441_-	ABRAXAS1	1.066152881	3.917609507	2.836050008	1.381361223	0.167167923	0.949656315
chr12_42604156_42606286_-	YAF2	1.692777377	-4.096947663	2.965974614	-1.381315822	0.167181875	0.949656315
chr2_42513408_42531691_+	EML4	1.219347513	4.104032023	2.97255533	1.380641088	0.167389343	0.949656315
chr1_62910408_62913182_+	USP1	1.213327782	4.102224316	2.972575528	1.380023578	0.167579385	0.949656315
chr18_56601664_56615461_+	ZNF532	1.216905002	4.10133025	2.972585528	1.379718165	0.167673438	0.949656315
chr21_40641824_40642359_-	BRWD1	1.206966176	4.099723411	2.972603513	1.379169268	0.167842571	0.949656315
chrX_48433555_48435497_+	RBM3	2.611919339	-3.729981095	2.705213465	-1.378812114	0.167952691	0.949656315
chr5_61846193_61897675_+	IPO11	1.048330001	3.888821675	2.821050248	1.378501385	0.168048541	0.949656315
chr14_72054287_72056087_+	SIPA1L1	1.04253912	3.886839593	2.81964853	1.378483719	0.168053991	0.949656315
chr15_56704499_56720671_+	TEX9	1.201739446	4.097556784	2.972627797	1.378429142	0.168070831	0.949656315
chr5_131052257_131080383_-	FNIP1	1.210134704	4.097349954	2.972630117	1.378358488	0.168092633	0.949656315
chr1_233334684_233372726_-	PCNX2	1.189823817	3.627725616	2.632026345	1.378301407	0.168110249	0.949656315
chr15_91030185_91035943_+	IQGAP1	7.661748703	-2.143223661	1.555067984	-1.378218626	0.168135798	0.949656315
chr6_89554075_89601634_-	RNGTT	1.202598716	4.096591437	2.972638628	1.378099376	0.168172608	0.949656315
chr8_141840570_141935848_-	PTK2	1.202598716	4.096591437	2.972638628	1.378099376	0.168172608	0.949656315
chr10_31661946_31676727_+	ZEB1	2.89623519	2.645043607	1.919386979	1.37806687	0.168182643	0.949656315
chr3_138244331_138291826_-	CEP70	4.081721021	-3.247220287	2.357318897	-1.37750573	0.168355945	0.949656315
chr16_15917111_15932126_-	MYH11	1.204911592	4.09391361	2.972668712	1.377184613	0.168455178	0.949656315
chr2_171862656_171871458_-	TLK1	1.196846762	4.093055629	2.972678362	1.37689152	0.168545789	0.949656315
chr3_33704936_33731424_-	CLASP2	1.685700751	-4.083327886	2.966062952	-1.376682812	0.168610335	0.949656315
chr22_41349558_41363888_+	RBX1	1.028816506	3.871759599	2.814232937	1.375777942	0.168890392	0.949656315
chr17_18768781_18814564_+	PRPSAP2	1.20232768	4.088498161	2.972729719	1.375334641	0.169027722	0.949656315
chr3_150400004_150404141_-	ERICH6	1.209019495	4.087918744	2.97273626	1.375136705	0.169089067	0.949656315
chr12_82780581_82850599_+	METTL25	1.209019495	4.087918744	2.97273626	1.375136705	0.169089067	0.949656315
chr5_128861976_128932357_+	ADAMTS19	1.04054948	3.881950153	2.823377007	1.37493156	0.169152664	0.949656315
chr14_88940008_88974364_-	PTPN21	1.674793834	-4.078086735	2.966097167	-1.374899912	0.169162476	0.949656315
chr13_96622365_96651561_-	UGGT2	4.183578282	2.612592556	1.900215645	1.374892667	0.169164723	0.949656315
chr12_27521194_27556474_+	ARNTL2	1.046757262	3.887265401	2.827384516	1.374862661	0.169174027	0.949656315
chr3_47908735_47919013_-	MAP4	2.504067224	-3.705728584	2.695388871	-1.374840055	0.169181037	0.949656315
chr3_169693395_169706147_+	SEC62	2.513236453	-3.697031428	2.691906956	-1.373387524	0.169631906	0.949656315
chr17_30498061_30503232_+	RHOT1	11.04575621	-2.398749104	1.746956976	-1.37310142	0.16972082	0.949656315
chr10_7318853_7423911_-	SFMBT2	1.029796795	3.867653128	2.818269202	1.372350493	0.169954354	0.949656315
chr2_73659325_73718625_+	ALMS1	2.028554982	-3.658036995	2.667709729	-1.37122752	0.170304042	0.949656315
chr2_48847989_48898819_+	STON1-GTF2A1L	3.793797564	3.202276448	2.336139234	1.370755818	0.170451088	0.949656315
chr5_142434003_142437312_+	ARHGAP26	7.19467925	2.319006931	1.691774001	1.370754563	0.17045148	0.949656315
chr18_60223435_60232329_+	ZCCHC2	1.191415452	4.075063285	2.972882052	1.370745026	0.170454454	0.949656315
chr1_52954580_52975384_-	TUT4	1.19924326	4.074161196	2.972892331	1.370436848	0.170550576	0.949656315
chr2_174943695_174946792_-	OLA1	1.041888326	3.876090384	2.828567798	1.370336743	0.170581808	0.949656315
chr4_143324090_143326477_-	INPP4B	1.019196867	3.860541749	2.817279149	1.370308566	0.1705906	0.949656315
chr20_34446223_34457473_+	PHF20	1.196696492	4.07306791	2.972904797	1.370063351	0.170667127	0.949656315
chr2_175978721_175986268_-	ATF2	1.044390447	3.877090639	2.829959808	1.370016149	0.170681861	0.949656315
chr1_22077999_22084276_-	USP48	1.041026251	3.877668133	2.830669008	1.369876917	0.170725326	0.949656315
chr3_69037445_69038168_-	EOGT	1.192980826	4.069914316	2.972940808	1.36898599	0.171003654	0.949656315
chr8_95839490_95841254_+	INTS8	1.187335718	4.069848065	2.972941565	1.368963357	0.171010729	0.949656315
chr9_6420911_6460791_+	UHRF2	1.025317262	3.855953692	2.818553717	1.368061097	0.171292952	0.949656315
chr15_28482108_28508315_-	HERC2	1.190928371	4.067052887	2.97297355	1.368008433	0.171309437	0.949656315
chr6_38545375_38565897_-	BTBD9	4.226631859	-3.78081962	2.764298151	-1.36773221	0.171395914	0.949656315
chr1_46080684_46082065_+	NASP	3.033683218	-3.726686861	2.725560895	-1.367310071	0.171528136	0.949656315
chr5_109152973_109191035_+	MAN2A1	1.190163921	4.064172729	2.973006572	1.367024469	0.171617636	0.949656315
chr12_77199096_77203637_+	ZDHHC17	1.177094023	4.063230952	2.973017383	1.366702723	0.171718504	0.949656315
chr1_27087346_27089776_+	ARID1A	1.026876847	3.857913457	2.823755484	1.366234959	0.171865228	0.949656315
chr22_31484498_31484955_+	SMTN	1.647276316	-4.052264753	2.966267542	-1.366115731	0.171902641	0.949656315
chr18_29412046_29419420_-	TRAPPC8	1.007506881	3.840834971	2.811620394	1.366057445	0.171920934	0.949656315
chr16_15826420_15839094_-	MYH11	1.178603041	4.058352289	2.973073504	1.365035975	0.172241743	0.949656315
chr5_82815167_82838087_+	VCAN	1.180506271	4.058032176	2.973077193	1.364926611	0.172276118	0.949656315
chr10_117185759_117309046_+	ATRNL1	1.17793017	4.057154983	2.973087306	1.364626923	0.172370338	0.949656315
chr14_73749066_73754022_-	NUMB	1.635268357	-4.044865734	2.96631692	-1.363598645	0.172693919	0.949656315
chr17_66898853_66904020_-	ABCA8	1.637440772	-4.044091272	2.966322103	-1.363335178	0.1727769	0.949656315
chr17_1257504_1265302_-	YWHAE	3.127135971	-4.036240138	2.960951258	-1.363156562	0.172833174	0.949656315
chr20_47591302_47592736_+	ARFGEF2	1.172555207	4.051062107	2.973157715	1.362545312	0.173025854	0.949656315
chr1_44363906_44365399_+	ST3GAL3	1.17792777	4.050426434	2.973165078	1.362328134	0.173094353	0.949656315
chr6_74183087_74202075_+	MTO1	1.17792777	4.050426434	2.973165078	1.362328134	0.173094353	0.949656315
chr22_41536143_41537226_+	EP300	1.386158024	3.898817902	2.862546875	1.362010151	0.173194682	0.949656315
chr9_5069021_5078444_+	JAK2	1.160310786	4.048774503	2.973184227	1.36176375	0.173272455	0.949656315
chr10_120450776_120467099_-	CACUL1	1.169063838	4.048326654	2.973189422	1.361610742	0.173320764	0.949656315
chr14_53327058_53331571_-	FERMT2	0.839386178	3.26400285	2.397404582	1.361473518	0.173364097	0.949656315
chr2_106739425_106782539_-	UXS1	1.202920618	3.294553316	2.420223406	1.361260001	0.173431539	0.949656315
chr16_78142319_78149051_+	WWOX	1.167318524	4.047011993	2.973204682	1.361161583	0.173462632	0.949656315
chr9_125751575_125752492_+	RABGAP1	2.776905876	-2.736514714	2.010702015	-1.360974771	0.173521663	0.949656315
chr4_178274461_178281831_+	NEIL3	1.562369166	3.591864189	2.642107716	1.359469248	0.173997941	0.949656315
chr13_79209244_79219132_-	OBI1	1.468653574	-3.897004088	2.867067542	-1.359229956	0.174073732	0.949656315
chr9_123751323_123753558_-	C5	1.03751633	3.870737441	2.848511286	1.358863298	0.174189911	0.949656315
chr15_74865202_74865545_+	ARID3B	0.987432075	3.817571797	2.810903584	1.358129755	0.174422515	0.949656315
chr8_42924697_42938323_+	FNTA	1.044582348	3.871307638	2.851653975	1.357565705	0.174601531	0.949656315
chr9_79244107_79259828_-	PRUNE2	15.06340071	-2.25560751	1.661574136	-1.35751241	0.174618453	0.949656315
chr2_39513992_39515421_-	MAP4K3	1.431891314	3.106209978	2.288917719	1.357064936	0.174760579	0.949656315
chr12_12639961_12653616_-	DUSP16	1.161849533	4.033300853	2.973364655	1.356477029	0.174947439	0.949656315
chr5_55264103_55265683_-	IL6ST	1.161849533	4.033300853	2.973364655	1.356477029	0.174947439	0.949656315
chr16_70566381_70573110_+	SF3B3	1.165977269	4.032838705	2.973370078	1.356319126	0.174997653	0.949656315
chr15_64710739_64717830_+	TRIP4	1.013371403	3.841016259	2.832144946	1.356221638	0.175028659	0.949656315
chr9_86590672_86591909_-	HNRNPK	4.656069983	-3.751608914	2.766485578	-1.356091983	0.175069903	0.949656315
chr7_105103067_105108910_-	PUS7	0.997247519	3.825233683	2.821354929	1.355814415	0.175158224	0.949656315
chr3_37162982_37190529_-	LRRFIP2	2.972812992	2.706227336	1.996440937	1.355525869	0.175250072	0.949656315
chrX_72797242_72804408_+	CHIC1	0.911781736	3.296178008	2.432641444	1.354978974	0.175424256	0.949656315
chr1_39900085_39905172_+	MACF1	1.155228308	4.028849736	2.973416912	1.354956219	0.175431506	0.949656315
chr20_32996456_33001685_+	ITCH	3.614605074	-3.72654692	2.750478007	-1.354872466	0.175458193	0.949656315
chr15_41961025_41962156_+	MGA	29.80868749	1.489308176	1.099333908	1.354736868	0.175501407	0.949656315
chr2_169547543_169574488_+	CERS6	1.086308822	3.078170568	2.272248464	1.354680448	0.17551939	0.949656315
chr4_2986239_3031136_+	GRK4	1.152516772	4.02802166	2.973426652	1.354673288	0.175521672	0.949656315
chr14_53118956_53120033_-	ERO1A	1.159291676	4.027982421	2.973427114	1.354659881	0.175525945	0.949656315
chr6_84108085_84117620_-	ME1	1.072354915	3.52977756	2.606264171	1.354343738	0.175626738	0.949656315
chr18_51807036_51813781_+	POLI	1.147016733	4.026150225	2.973448683	1.354033869	0.175725573	0.949656315
chr13_49742748_49752790_+	FNDC3A	0.988135568	3.814369124	2.817137965	1.353987334	0.175740419	0.949656315
chr1_227381486_227400920_-	CDC42BPA	1.146172152	4.025561286	2.973455622	1.353832644	0.175789777	0.949656315
chr5_131915008_131925529_+	RAD50	1.144692646	4.025155544	2.973460405	1.353694012	0.175834019	0.949656315
chr11_110007387_110030215_+	ZC3H12C	1.599279083	-4.015450084	2.966515725	-1.35359137	0.175866782	0.949656315
chr3_137928658_137942575_+	ARMC8	1.15691745	4.024628318	2.973466621	1.353513871	0.175891522	0.949656315
chr17_49059884_49068029_-	SPAG9	0.791309807	3.498583936	2.585854622	1.35297008	0.176065189	0.949656315
chr1_179012849_179023773_+	FAM20B	1.148289893	4.021539776	2.973503081	1.352458587	0.176228658	0.949656315
chr5_80074538_80088663_+	MSH3	1.157701657	4.020703039	2.973512977	1.35217269	0.176320078	0.949656315
chr3_48572944_48577204_-	PFKFB4	1.142894019	4.020575802	2.973514476	1.352129218	0.176333982	0.949656315
chr13_30854199_30857928_-	KATNAL1	1.140558276	4.020058288	2.973520597	1.351952394	0.176390545	0.949656315
chr18_751704_756835_-	YES1	1.144881564	4.019213221	2.973530597	1.351663651	0.176482938	0.949656315
chr17_3924422_3928412_-	ZZEF1	1.146761158	4.019020904	2.973532873	1.351597939	0.17650397	0.949656315
chr10_17199439_17210916_-	TRDMT1	10.7291106	-2.43738661	1.804633561	-1.350626888	0.176814983	0.949656315
chr17_48814320_48819092_+	LUC7L3	3.794103939	-2.575050724	1.907082114	-1.350256869	0.176933602	0.949656315
chr4_170498078_170523829_-	NEK1	1.277321461	3.863557205	2.862859191	1.349544964	0.177161988	0.949656315
chr9_19423859_19424839_+	ACER2	3.268664315	-2.962688859	2.195481885	-1.349448101	0.17719308	0.949656315
chr10_34620044_34649187_-	PARD3	1.143103457	4.012106916	2.973614915	1.349235537	0.177261324	0.949656315
chr12_45725077_45761576_+	ANO6	1.466656397	-3.887390366	2.882174693	-1.348769863	0.177410898	0.949656315
chr12_45781943_45803270_+	ANO6	0.997896557	3.81582832	2.829345608	1.348661086	0.17744585	0.949656315
chr10_95430526_95459863_-	FRA10AC1	1.14632283	4.009778221	2.97364264	1.348439845	0.177516956	0.949656315
chr1_214564330_214571344_-	PTPN14	1.139871374	4.009210817	2.973649396	1.348245971	0.177579283	0.949656315
chr7_138954139_138964106_+	UBN2	1.573539359	-3.999724655	2.96662366	-1.348241338	0.177580773	0.949656315
chr8_38994175_39027516_+	ADAM32	1.130891413	4.009050484	2.973651306	1.348191187	0.177596898	0.949656315
chr7_30876273_30880464_+	INMT-MINDY4	1.698498595	3.354646119	2.488402749	1.348112206	0.177622296	0.949656315
chr2_33411922_33540336_+	LTBP1	0.96669573	3.788129632	2.810416565	1.347889021	0.17769408	0.949656315
chr3_121445759_121449820_-	GOLGB1	1.575852372	-3.998615176	2.96663132	-1.347863872	0.17770217	0.949656315
chr14_104120900_104121162_+	KLC1	0.787287713	3.491956617	2.591469865	1.347481082	0.177825342	0.949656315
chr4_54249939_54280889_+	FIP1L1	1.883332426	-3.920702062	2.911578171	-1.346590004	0.178112315	0.949656315
chr20_13539654_13561628_-	TASP1	1.285325964	3.863409302	2.869197089	1.346512346	0.178137342	0.949656315
chr14_104245081_104263855_-	PPP1R13B	4.705844576	-2.723218163	2.022717279	-1.346316755	0.178200385	0.949656315
chr15_35207238_35219339_-	AQR	2.325379622	-3.599913343	2.674666979	-1.345929557	0.178325235	0.949656315
chr4_87808910_87812746_-	C4orf36	1.134099358	4.002416207	2.973730561	1.345924294	0.178326933	0.949656315
chr18_74638992_74672811_+	ZNF236	0.976358718	3.789804951	2.815936834	1.345841606	0.178353604	0.949656315
chr10_70723046_70726959_+	DDX21	0.826723837	3.523518698	2.619354178	1.345186049	0.17856516	0.949656315
chr11_128963515_129034322_-	ARHGAP32	0.978335605	3.793774245	2.82027855	1.345177144	0.178568035	0.949656315
chrX_83723479_83730405_-	HDX	0.974731805	3.790417756	2.817977246	1.345084586	0.17859792	0.949656315
chr2_201994451_201997857_+	CFLAR	1.122365278	3.999547207	2.973764947	1.344943961	0.178643332	0.949656315
chr14_92185761_92195823_-	CATSPERB	1.484761821	3.551004259	2.640491075	1.344827215	0.178681039	0.949656315
chr13_103287936_103328765_+	TPP2	1.574541974	-3.988828954	2.966699131	-1.344534372	0.178775649	0.949656315
chr1_21220009_21268823_-	EIF4G3	5.910831144	-2.301800461	1.712695369	-1.343963733	0.178960115	0.949656315
chr7_102517913_102524759_-	FBXL13	1.121501243	3.996286049	2.973804116	1.343829618	0.17900349	0.949656315
chr17_43552465_43553092_-	PLEKHM1	0.925498097	3.236209865	2.408260529	1.343795585	0.179014498	0.949656315
chr22_41979962_41980607_-	PMM1	0.984460897	3.808532193	2.83449621	1.343636368	0.179066003	0.949656315
chr9_35705746_35706108_-	TLN1	1.126655903	3.992788835	2.973846217	1.342634603	0.17939032	0.949656315
chr19_34929549_34936026_+	UBA2	1.114056656	3.991520717	2.973861508	1.342201278	0.179530742	0.949656315
chr4_56342129_56376232_-	CLOCK	1.114056656	3.991520717	2.973861508	1.342201278	0.179530742	0.949656315
chr13_25839956_25842079_-	MTMR6	0.979740257	3.789531806	2.823549914	1.342116102	0.179558354	0.949656315
chr8_141828375_141931231_-	PTK2	1.555676129	-3.97999737	2.96676072	-1.341529616	0.179748561	0.949656315
chr1_65095037_65107652_+	CACHD1	2.869453607	-3.378267165	2.518863313	-1.341187173	0.17985969	0.949656315
chr3_99567138_99569914_-	FILIP1L	1.118861795	3.987628415	2.973908525	1.340871241	0.179962261	0.949656315
chr1_76194085_76216231_+	ACADM	1.122250745	3.987275189	2.973912799	1.340750539	0.18000146	0.949656315
chr9_70863721_70889854_+	CBWD3	0.981552572	3.800437441	2.835257274	1.340420665	0.180108621	0.949656315
chr10_74474868_74475660_+	MCU	1.939903383	-3.583881835	2.674010998	-1.340264433	0.18015939	0.949656315
chr6_82922423_82930430_-	IBTK	1.126067472	3.984390675	2.973947732	1.339764863	0.180321802	0.949656315
chr1_180366650_180382606_-	ACBD6	1.432744354	-3.843036968	2.868596975	-1.339692192	0.180345437	0.949656315
chr3_48459319_48459772_-	PLXNB1	0.98273039	3.787528866	2.828309785	1.339149229	0.180522097	0.949656315
chr18_76886266_76936907_+	ATP9B	1.119373781	3.982081184	2.973975751	1.338975673	0.180578592	0.949656315
chr4_106345352_106370560_-	PPA2	0.975117657	3.779022865	2.822695159	1.338799499	0.180635954	0.949656315
chr16_16205231_16205439_+	ABCC1	1.115761509	3.97943516	2.974007908	1.338071479	0.180873137	0.949656315
chr1_93070863_93091491_-	EVI5	0.978877206	3.795063666	2.836764223	1.337814272	0.180956988	0.949656315
chr13_102029050_102031004_-	NALCN	1.859006462	3.267706933	2.442667953	1.337761413	0.180974224	0.949656315
chr7_98984307_98985884_+	ARPC1B	1.114679571	3.976785009	2.974040173	1.337165868	0.181168501	0.949656315
chr2_40366540_40404995_-	SLC8A1	1.115298341	3.974020383	2.974073895	1.336221131	0.181477006	0.949656315
chr12_51467605_51467865_-	CSRNP2	1.859296308	-3.873462207	2.898901954	-1.33618255	0.181489613	0.949656315
chr8_101540072_101542088_-	ANKRD46	1.109033607	3.973176401	2.974084202	1.335932721	0.181571265	0.949656315
chr6_170846321_170858201_-	PSMB1	1.105829672	3.972753201	2.974089373	1.335788103	0.181618543	0.949656315
chr21_37734480_37744829_+	MORC3	0.977142439	3.788628348	2.836420165	1.335707733	0.181644821	0.949656315
chr5_78915434_78964851_+	TENT2	0.950168826	3.763268357	2.818242211	1.335324673	0.181770107	0.949656315
chr14_37754522_37838829_+	MIPOL1	5.382125584	-2.791739123	2.090805823	-1.335245527	0.181796001	0.949656315
chr17_8421948_8424603_-	MYH10	2.468375784	-3.376516508	2.530960953	-1.334084789	0.18217607	0.949656315
chr4_122754385_122776716_-	BBS7	1.108363318	3.965594337	2.974177068	1.33334171	0.182419692	0.949656315
chr9_112166727_112168898_-	PTPN3	1.108572739	3.964246527	2.974193627	1.332881118	0.18257082	0.949656315
chr6_147560305_147599340_+	STXBP5	1.101457807	3.963856158	2.974198426	1.332747716	0.182614609	0.949656315
chr12_109046047_109048186_-	CORO1C	154.9491768	1.043792289	0.783514858	1.33219208	0.182797078	0.949656315
chr1_235937141_235940608_-	LYST	1.099759264	3.96070752	2.974237179	1.331671713	0.182968088	0.949656315
chr18_18619432_18624147_-	ROCK1	0.964495914	3.77646194	2.837076183	1.331110515	0.18315265	0.949656315
chr2_58275961_58316858_+	VRK2	0.989133877	3.799308119	2.854642585	1.330922526	0.183214504	0.949656315
chrX_53672262_53707139_-	HUWE1	1.538325466	-3.948634267	2.966982473	-1.330858643	0.183235528	0.949656315
chr10_123670420_123673408_-	ATE1	0.956904479	3.756076419	2.822796678	1.330622375	0.183313296	0.949656315
chr14_89878277_89878834_-	FOXN3	1.339086807	-3.773223923	2.836355187	-1.330307269	0.183417053	0.949656315
chr12_64803741_64814301_+	XPOT	1.09344711	3.955288439	2.974304073	1.329819797	0.183577652	0.949656315
chr1_15964801_15970145_+	DDI2	0.953436671	3.753232527	2.823078315	1.329482256	0.183688916	0.949656315
chr4_73944358_73958017_-	ANKRD17	3.561625046	-3.404140231	2.560501185	-1.329481998	0.183689001	0.949656315
chr18_18619432_18629841_-	ROCK1	1.37677491	-3.798175997	2.857634715	-1.329132789	0.183804164	0.949656315
chrX_54491883_54492285_-	FGD1	0.975001047	3.772972059	2.838703874	1.329117874	0.183809084	0.949656315
chr3_179131199_179138715_-	GNB4	1.095849035	3.952494474	2.974338659	1.328864977	0.18389252	0.949656315
chr7_102412855_102427916_+	FAM185A	0.953675259	3.764610864	2.832971195	1.328856033	0.183895472	0.949656315
chr7_74239461_74251505_-	GTF2IRD2	2.216473195	-3.116383929	2.345681197	-1.328562438	0.183992371	0.949656315
chr3_100057930_100067725_+	NIT2	1.095684689	3.948855448	2.974383807	1.327621351	0.184303227	0.949656315
chr14_58681922_58690574_+	ACTR10	1.777068417	3.826727337	2.882659847	1.327498748	0.184343754	0.949656315
chrX_62863859_62917184_-	ARHGEF9	2.772211715	-3.098284371	2.336159293	-1.326229928	0.184763549	0.949656315
chr21_35091101_35107509_+	ITSN1	1.080952506	3.943380012	2.974451949	1.325750114	0.184922482	0.949656315
chr2_69590676_69601245_-	GFPT1	4.217249474	-3.135195732	2.364999238	-1.325664585	0.184950823	0.949656315
chr20_48471974_48481381_+	SLC9A8	1.084842997	3.943041993	2.974456164	1.325634595	0.184960761	0.949656315
chr19_13183860_13186485_+	NFIX	0.956001493	3.746818657	2.826439312	1.325632092	0.184961591	0.949656315
chr10_88635623_88635842_+	BMPR1A	1.090363488	3.942701845	2.974460407	1.325518348	0.184999288	0.949656315
chr2_203839056_203847164_+	CARF	1.08506862	3.94214727	2.974467326	1.32532882	0.185062114	0.949656315
chr3_105389076_105404310_-	CBLB	0.986794519	3.785563267	2.856361984	1.325309358	0.185068567	0.949656315
chr2_203986976_203991649_+	NBEAL1	0.763600052	3.43294961	2.591143725	1.324878113	0.185211581	0.949656315
chr5_78742875_78752841_-	HOMER1	1.084398671	3.939941211	2.974494877	1.324574885	0.18531219	0.949656315
chr1_213046019_213062599_+	FLVCR1	1.086304088	3.93992993	2.974495018	1.32457103	0.18531347	0.949656315
chr15_41339605_41348904_-	INO80	3.081756555	2.858060269	2.157872894	1.32448036	0.185343561	0.949656315
chr22_43227554_43231499_-	ARFGAP3	1.285612099	3.785536421	2.858746258	1.324194622	0.185438416	0.949656315
chr13_96665560_96684225_-	UGGT2	0.940909176	3.733559476	2.819555202	1.324166121	0.18544788	0.949656315
chr17_60613530_60631116_+	TLK2	0.958592382	3.759656112	2.839285212	1.324155846	0.185451292	0.949656315
chr8_120795620_120803699_-	TAF2	3.337365212	-3.107419956	2.347135748	-1.323919999	0.185529616	0.949656315
chr7_130630478_130668868_-	LINC-PINT	1.094017091	3.937714976	2.974522727	1.323814049	0.185564809	0.949656315
chr17_27807385_27818883_+	TAOK1	1.081192176	3.937433921	2.97452624	1.323717999	0.185596719	0.949656315
chr2_136505836_136519481_+	UBXN4	3.349027268	-3.617742568	2.733635045	-1.323418272	0.185696319	0.949656315
chr6_167435896_167447459_+	CEP43	3.133048822	-3.091346449	2.336689754	-1.322959731	0.18584877	0.949656315
chr6_139262471_139266834_-	REPS1	0.961060509	3.759845396	2.842501649	1.322724086	0.185927151	0.949656315
chr8_70475773_70501376_+	SULF1	4.191457429	-3.407845757	2.576509295	-1.32265999	0.185948475	0.949656315
chr18_18595391_18603641_-	ROCK1	1.088577902	3.933526112	2.974575235	1.322382458	0.186040827	0.949656315
chr9_2076228_2077776_+	SMARCA2	1.070598654	3.933042389	2.974581303	1.322217142	0.186095855	0.949656315
chr7_40220545_40234659_+	SUGCT	1.073455127	3.93108911	2.974605847	1.321549581	0.186318182	0.949656315
chr8_59513843_59515945_-	NSMAF	0.905114917	2.976399742	2.252226607	1.321536533	0.18632253	0.949656315
chr13_77779390_77792092_-	MYCBP2	1.349822477	-3.769879485	2.852731979	-1.321497958	0.186335383	0.949656315
chr17_80361812_80364358_-	OGFOD3	0.940853209	3.728916476	2.822874515	1.320964307	0.186513266	0.949656315
chr1_40529898_40530231_+	CAP1	5.295872447	2.730947495	2.067433558	1.320936039	0.186522692	0.949656315
chrX_117512381_117532433_+	WDR44	1.505836392	-3.919239427	2.96719468	-1.320856853	0.186549099	0.949656315
chr2_32142994_32157204_-	MEMO1	22.47773316	1.321222036	1.000615714	1.320409042	0.186698486	0.949656315
chr22_32108068_32113277_-	PRR14L	1.086405165	3.92761315	2.974649612	1.320361609	0.186714315	0.949656315
chr3_47098310_47098980_-	SETD2	1.084673539	3.92727051	2.974653932	1.320244506	0.186753397	0.949656315
chr2_160194077_160252345_-	BAZ2B	1.312579754	-3.740575194	2.833492497	-1.320128851	0.186792002	0.949656315
chr10_27356085_27368090_-	ANKRD26	1.073793183	3.926634795	2.974661943	1.32002724	0.186825923	0.949656315
chr8_38205014_38205733_-	NSD3	1.075712583	3.924436489	2.97468969	1.319275924	0.187076884	0.949656315
chr2_61552509_61561106_-	USP34	1.076983282	3.924269441	2.974691801	1.319218831	0.187095964	0.949656315
chr5_34814687_34826584_+	RAI14	1.07829996	3.923554629	2.974700833	1.318974529	0.187177628	0.949656315
chr6_69723929_69785930_+	ADGRB3	3.418001637	2.886224032	2.188251488	1.318963587	0.187181286	0.949656315
chr16_8952206_8953192_-	CARHSP1	3.05833168	2.312454278	1.753612186	1.318680548	0.187275933	0.949656315
chr11_77409531_77413540_-	RSF1	1.495442247	-3.912837251	2.967241468	-1.318678407	0.187276649	0.949656315
chr12_57135218_57137907_-	PRIM1	0.923197846	3.723605706	2.823746174	1.318675786	0.187277525	0.949656315
chr5_6606932_6620411_-	NSUN2	1.507248236	-3.911891576	2.967248397	-1.318356623	0.187384294	0.949656315
chr14_71880664_72056087_+	SIPA1L1	1.06406169	3.921710788	2.974724152	1.318344353	0.1873884	0.949656315
chr12_113758135_113759153_-	SLC8B1	0.959568865	3.752097979	2.846878827	1.317968978	0.187514033	0.949656315
chr13_28748408_28752072_+	PAN3	5.550330663	2.943182044	2.233268948	1.317880699	0.187543588	0.949656315
chr1_10204997_10221344_+	UBE4B	1.075797836	3.919487165	2.974752315	1.317584373	0.187642819	0.949656315
chr6_76344422_76412788_+	SENP6	1.075797836	3.919487165	2.974752315	1.317584373	0.187642819	0.949656315
chr2_73659325_73800551_+	ALMS1	1.749004989	-3.821449845	2.901446273	-1.317084477	0.18781031	0.949656315
chr6_84894904_84913814_-	CEP162	6.056931101	-2.959012396	2.246683961	-1.317057694	0.187819287	0.949656315
chr1_185129964_185144245_+	SWT1	0.96492093	3.751299567	2.8488425	1.31678026	0.187912292	0.949656315
chr15_30024636_30034985_-	TJP1	1.49014958	-3.906902955	2.967285021	-1.316659144	0.187952904	0.949656315
chr12_27148169_27156323_-	TM7SF3	1.490019146	-3.906189918	2.967290266	-1.316416518	0.188034281	0.949656315
chr10_111860382_111879322_+	ADD3	1.339879101	-3.756355371	2.855247419	-1.315597151	0.18830929	0.949656315
chr10_20290703_20534434_+	PLXDC2	1.32686544	-3.750468063	2.851244762	-1.315379203	0.188382491	0.949656315
chr7_81603770_81635155_-	CACNA2D1	1.06378409	3.912618017	2.974839584	1.315236639	0.188430385	0.949656315
chr8_70475773_70517167_+	SULF1	1.065576501	3.912150429	2.97484554	1.315076825	0.188484084	0.949656315
chr20_34309661_34320057_-	RBM39	4.280353121	-2.543732426	1.934286277	-1.315075465	0.188484541	0.949656315
chr16_14742244_14749067_+	BFAR	1.481261193	-3.900018967	2.967335765	-1.314316706	0.188739648	0.949656315
chr2_214174782_214354814_+	SPAG16	0.917108301	3.706542397	2.82015672	1.314303695	0.188744024	0.949656315
chr16_19627435_19628130_+	VPS35L	1.821293497	-3.491313519	2.656725632	-1.314141542	0.188798577	0.949656315
chr2_101874252_101883341_+	CNOT11	0.934013297	3.721991115	2.832585384	1.313990793	0.188849303	0.949656315
chr10_88446825_88486009_+	LDB3	1.059707717	3.90800432	2.974898431	1.313659747	0.188960733	0.949656315
chr12_50848096_50855130_+	LARP4	0.90773257	3.694227549	2.812760827	1.313381328	0.189054486	0.949656315
chr18_39595439_39617784_+	PIK3C3	1.055325081	3.905443298	2.974931176	1.31278442	0.189255601	0.949656315
chr20_3891223_3893281_+	PANK2	0.921509387	3.700719055	2.819162671	1.312701496	0.189283553	0.949656315
chr16_16200594_16205439_+	ABCC1	0.947474434	3.73286722	2.84412479	1.312483627	0.189357007	0.949656315
chr12_124911167_124941708_-	NCOR2	1.060061542	3.903948122	2.97495032	1.312273383	0.189427909	0.949656315
chr10_33093942_33113532_+	CCDC7	1.053886653	3.90382755	2.974951865	1.312232173	0.189441809	0.949656315
chr3_197541778_197602646_+	LRCH3	1.05155091	3.903481388	2.9749563	1.312113858	0.189481721	0.949656315
chr17_19843025_19866335_-	AKAP10	1.063394726	3.902805334	2.974964966	1.311882788	0.189559686	0.949656315
chr1_35846859_35847359_+	ZMYM4	0.961133779	3.758431859	2.865505857	1.311611997	0.189651083	0.949656315
chr2_175243650_175252507_-	CIR1	1.483979296	-3.891127088	2.967401666	-1.311290997	0.189759469	0.949656315
chr10_5827814_5842668_-	GDI2	5.774893208	-2.922218206	2.229208382	-1.310877094	0.189899291	0.949656315
chr11_128910822_128994789_-	ARHGAP32	1.061914744	3.899276777	2.975010264	1.310676748	0.189966998	0.949656315
chr5_145631273_145651237_+	RBM27	1.061914744	3.899276777	2.975010264	1.310676748	0.189966998	0.949656315
chr20_43607083_43615937_+	STK4	1.051470941	3.89833043	2.975022424	1.310353293	0.190076346	0.949656315
chr10_14867477_14870271_-	CDNF	1.263003406	3.742624892	2.856862643	1.310047195	0.19017987	0.949656315
chr9_102677459_102691125_+	STX17	1.060994163	3.897342456	2.975035139	1.310015604	0.190190557	0.949656315
chr5_80733248_80785128_-	SSBP2	1.470408896	-3.88657727	2.967435542	-1.309742778	0.190282867	0.949656315
chr14_75136351_75138186_-	AREL1	2.75998114	-3.534856975	2.699018745	-1.309682262	0.190303347	0.949656315
chr15_52186011_52194233_+	TMOD3	1.324666101	3.439462152	2.626929804	1.30930874	0.19042979	0.949656315
chr11_82872368_82888246_+	PCF11	0.93629342	3.72273584	2.843975485	1.30899013	0.190537694	0.949656315
chr3_12976947_12983365_-	IQSEC1	1.050919975	3.894158085	2.975076157	1.308927194	0.190559014	0.949656315
chr16_25175918_25186355_+	LCMT1	1.044358715	3.893797258	2.975080811	1.308803863	0.190600798	0.949656315
chr14_62193423_62203827_+	HIF1A	1.044358715	3.893797258	2.975080811	1.308803863	0.190600798	0.949656315
chr18_2951052_2960847_-	LPIN2	1.051982907	3.892535052	2.975097101	1.30837244	0.190747016	0.949656315
chr2_159992704_160007067_+	TANC1	1.457945047	-3.881796635	2.96747125	-1.308116004	0.190833966	0.949656315
chr10_86177526_86223772_+	CCSER2	1.048168246	3.891170932	2.975114722	1.30790618	0.190905133	0.949656315
chr3_11399891_11421526_+	ATG7	1.458561081	-3.881144374	2.967476131	-1.30789405	0.190909248	0.949656315
chr3_47716964_47719801_-	SMARCC1	0.897756913	3.676633896	2.811903525	1.307524907	0.191034501	0.949656315
chr7_716865_720363_-	PRKAR1B	1.059902841	3.889729137	2.975133369	1.307413368	0.19107236	0.949656315
chr16_30675535_30677862_+	FBRS	1.70828939	2.092170885	1.600287094	1.307372217	0.191086328	0.949656315
chr16_67911411_67915748_+	EDC4	1.045622251	3.889140641	2.975140978	1.30721222	0.191140647	0.949656315
chr9_19286766_19305525_+	DENND4C	0.753952796	3.415608643	2.613292423	1.307013564	0.191208105	0.949656315
chr17_8449861_8480656_-	MYH10	1.461516491	-3.877854511	2.967500783	-1.306774554	0.19128929	0.949656315
chr3_100002450_100018175_+	TBC1D23	1.453599524	-3.877431323	2.967503958	-1.306630548	0.191338217	0.949656315
chr16_11214471_11220003_+	CLEC16A	0.904831467	3.681606621	2.817978599	1.306470753	0.191392519	0.949656315
chr11_100730284_100792335_+	ARHGAP42	1.347034209	-3.766259183	2.882796745	-1.30646019	0.191396109	0.949656315
chr14_97022183_97022750_+	PAPOLA	8.152609326	-1.792140339	1.371792297	-1.306422513	0.191408914	0.949656315
chr9_114911523_114919893_-	SUSD1	1.046501843	3.886217593	2.975178844	1.306213104	0.191480098	0.949656315
chr2_32703702_32728303_+	BIRC6	1.042561772	3.885099298	2.97519335	1.305830862	0.191610082	0.949656315
chr18_39607406_39647477_+	PIK3C3	1.042716644	3.884411218	2.975202282	1.305595671	0.191690093	0.949656315
chr14_89178614_89181539_-	EML5	1.037559424	3.883233639	2.975217576	1.305193163	0.191827082	0.949656315
chr6_30638186_30639051_-	DHX16	4.725731741	2.071596271	1.587680666	1.30479404	0.191962989	0.949656315
chr11_16339991_16362798_-	SOX6	1.626230971	3.74674835	2.871949385	1.304601108	0.192028711	0.949656315
chr1_62321701_62367131_+	PATJ	1.041273111	3.881047583	2.975246003	1.304445945	0.192081579	0.949656315
chr7_158528193_158540971_-	ESYT2	1.73498588	-3.794675115	2.90919474	-1.304373015	0.192106431	0.949656315
chr1_117944807_117984947_+	MAN1A2	23.32611187	-1.606175789	1.231476291	-1.304268544	0.192142036	0.949656315
chr1_62234954_62241006_+	PATJ	1.044947204	3.879707407	2.975263457	1.303987853	0.192237724	0.949656315
chr3_138407716_138431146_-	PIK3CB	1.036236084	3.878197201	2.975283132	1.303471646	0.19241379	0.949656315
chr2_61468694_61508377_-	USP34	1.452567984	-3.867934979	2.967575451	-1.303399035	0.192438566	0.949656315
chr2_173433468_173460751_+	PDK1	0.906775764	3.676172542	2.821038545	1.303127371	0.192531281	0.949656315
chr3_124165007_124165732_+	KALRN	0.897378763	3.67273803	2.818443013	1.303108848	0.192537603	0.949656315
chr9_130106513_130111314_+	GARNL3	1.035071113	3.876108929	2.97531038	1.302757842	0.192657448	0.949656315
chr17_20107645_20135727_+	SPECC1	0.913428667	3.689282972	2.832100373	1.302666744	0.19268856	0.949656315
chr22_47370185_47393605_+	TBC1D22A	0.897241852	3.67341657	2.82087862	1.302224259	0.192839735	0.949656315
chr5_132400671_132412590_+	HSPA4	1.035221165	3.87369111	2.975341977	1.301931388	0.192939841	0.949656315
chr12_56182858_56197512_-	SARNP	0.91746544	3.696589738	2.840080694	1.301579123	0.1930603	0.949656315
chr14_35331249_35331528_-	BAZ1A	0.89793314	3.66923188	2.819797935	1.301239296	0.193176558	0.949656315
chr20_61488746_61490878_-	TCFL5	1.044124802	3.870870503	2.975378909	1.300967245	0.193269667	0.949656315
chr2_135848567_135851263_+	RAB3GAP1	0.88001459	3.654847087	2.809796038	1.300751741	0.193343446	0.949656315
chr22_32108068_32121596_-	PRR14L	1.028951444	3.870181908	2.975387929	1.300731871	0.193350249	0.949656315
chr20_30954186_30956926_+	ASXL1	1.425564731	1.962836116	1.50912857	1.300642076	0.193380998	0.949656315
chr11_102076623_102098312_+	YAP1	1.433755023	-3.859800171	2.967637064	-1.300630801	0.193384859	0.949656315
chr8_25189766_25203127_+	DOCK5	1.024753853	3.869007043	2.975403338	1.300330275	0.193487796	0.949656315
chr8_124089350_124109681_+	TBC1D31	1.040585186	3.868924093	2.975404433	1.300301919	0.193497511	0.949656315
chr11_108544193_108550287_+	DDX10	0.887044772	3.664611739	2.818465521	1.30021521	0.193527219	0.949656315
chr8_124089350_124096580_+	TBC1D31	1.061819705	3.172995355	2.440380007	1.300205438	0.193530567	0.949656315
chr5_147774276_147805264_+	FBXO38	1.032940409	3.86833839	2.975412114	1.300101714	0.19356611	0.949656315
chr20_18122851_18123563_+	KAT14	5.103632804	-3.099928165	2.385131847	-1.299688388	0.193707792	0.949656315
chr10_79613111_79614128_-	DLG5	1.452231137	-3.856889968	2.96765919	-1.299640464	0.193724224	0.949656315
chr19_50902104_50902741_+	POLD1	0.997487592	3.416813359	2.629233045	1.299547549	0.193756087	0.949656315
chr4_141456886_141464740_+	ELMOD2	0.890233499	3.65925944	2.816409046	1.299264198	0.193853277	0.949656315
chr12_56962758_56965639_+	RBMS2	4.209563073	2.507804268	1.93043155	1.299089972	0.193913054	0.949656315
chr1_22216473_22217187_-	HSPG2	1.0312089	3.862813298	2.975484781	1.298213092	0.194214121	0.949656315
chr16_46708225_46711310_-	VPS35	1.961369447	3.225201196	2.484639773	1.298055851	0.194268144	0.949656315
chr3_123366070_123368041_-	MYLK	0.961773368	3.378512471	2.603517137	1.297672453	0.194399913	0.949656315
chr3_180665652_180667131_+	FXR1	2.080281812	2.411597763	1.859393381	1.296980934	0.194637747	0.949656315
chr16_48581917_48596355_-	N4BP1	1.019891662	3.859201391	2.975532434	1.296978432	0.194638608	0.949656315
chr15_52179785_52194233_+	TMOD3	0.89699386	3.662383761	2.82390346	1.296922438	0.194657875	0.949656315
chr14_76524984_76525716_+	IFT43	0.891489796	3.659849865	2.82232327	1.296750767	0.194716956	0.949656315
chr16_25172422_25182126_+	LCMT1	0.895422617	3.662699527	2.825029608	1.296517218	0.194797352	0.949656315
chr17_62547701_62568074_-	SMURF2	1.028293815	3.857010263	2.975561405	1.29622943	0.194896453	0.949656315
chr10_909682_910210_-	LARP4B	0.960328889	3.374267048	2.604377496	1.295613655	0.195108622	0.949656315
chr17_19835117_19866335_-	AKAP10	1.030427087	3.854682205	2.975592229	1.295433617	0.195170687	0.949656315
chr14_60582436_60592541_+	PCNX4	1.022061711	3.853449133	2.97560857	1.29501211	0.195316052	0.949656315
chr6_38545375_38548213_-	BTBD9	1.024318283	3.853231333	2.975611458	1.294937658	0.195341736	0.949656315
chr11_18022043_18029623_-	SERGEF	1.03035141	3.85322366	2.975611565	1.294935033	0.195342642	0.949656315
chr15_35192822_35196706_-	AQR	1.016483839	3.853073839	2.975613547	1.294883821	0.195360311	0.949656315
chr5_123974825_124036962_-	ZNF608	2.992489042	-2.844267592	2.196811113	-1.294725603	0.195414905	0.949656315
chr20_19970649_19977486_+	RIN2	0.894512261	3.671615915	2.835852753	1.294713173	0.195419194	0.949656315
chr18_2738394_2739518_+	SMCHD1	1.423693042	-3.841900068	2.967773855	-1.29453936	0.195479183	0.949656315
chr10_97709652_97787146_+	CC2D2B	1.026695408	3.850279821	2.975650652	1.293928714	0.195690045	0.949656315
chr20_13539654_13581264_-	TASP1	1.011181597	3.847214593	2.975691428	1.292880894	0.196052257	0.949656315
chr6_149997395_150016357_-	LATS1	2.599318997	-3.490159142	2.699578285	-1.292853466	0.196061744	0.949656315
chr11_68363564_68377491_+	PPP6R3	1.237693615	-3.659880409	2.832376038	-1.292159078	0.19630206	0.949656315
chr18_19116002_19148055_-	ESCO1	1.008764201	3.845064242	2.975720089	1.292145809	0.196306654	0.949656315
chr17_8416855_8452105_-	MYH10	1.012557395	3.844669493	2.975725355	1.292010866	0.196353382	0.949656315
chr15_67893022_67950952_+	MAP2K5	1.021347749	3.843248588	2.975744328	1.291525133	0.196521646	0.949656315
chr4_7870348_7873807_-	AFAP1	0.725988465	3.367658552	2.607543129	1.291506366	0.196528149	0.949656315
chr2_219103386_219110269_+	ARPC2	1.676530944	-3.754016863	2.907300644	-1.291237929	0.196621187	0.949656315
chr9_97717458_97741709_+	AOPEP	2.169371472	3.249517677	2.516767274	1.291147461	0.196652549	0.949656315
chr13_42442481_42461497_-	VWA8	1.409977456	-3.830288884	2.967863487	-1.290587961	0.196846593	0.949656315
chr10_96998324_97007123_-	PDLIM1	4.423349764	-2.614221983	2.025800245	-1.29046385	0.196889656	0.949656315
chr12_69109406_69135760_+	NUP107	0.882039066	3.641387357	2.821915143	1.290395767	0.196913281	0.949656315
chr7_74157787_74159280_+	GTF2I	1.422325738	-3.829324411	2.967870964	-1.290259738	0.196960491	0.949656315
chr2_54122143_54128696_-	PSME4	1.017423215	3.838824066	2.975803507	1.290012616	0.197046278	0.949656315
chr9_14639893_14674383_-	ZDHHC21	1.01473238	3.838733854	2.975804715	1.289981777	0.197056985	0.949656315
chr5_170305100_170319557_+	RANBP17	1.407035121	-3.828123266	2.967880283	-1.289850971	0.197102407	0.949656315
chr14_75567694_75574190_-	NEK9	1.012233851	3.837876119	2.975816204	1.289688561	0.197158813	0.949656315
chr17_74287095_74290102_-	QRICH2	0.884283863	3.642515732	2.824500812	1.28961398	0.19718472	0.949656315
chr3_28476600_28533664_+	ZCWPW2	1.242077297	-3.668794173	2.84602983	-1.28909196	0.197366118	0.949656315
chr1_8616533_8674745_-	RERE	1.404991721	-3.825829329	2.967898102	-1.289070311	0.197373644	0.949656315
chr14_23395341_23396023_-	PRMT5	1.015410357	3.835801431	2.975844039	1.288979322	0.197405276	0.949656315
chr19_19750893_19751380_-	GMIP	5.761671518	2.450947397	1.901573868	1.288904648	0.197431238	0.949656315
chr10_29839525_29852221_-	SVIL	1.395885516	-3.824676255	2.967907069	-1.288677902	0.197510088	0.949656315
chr15_56680669_56704634_+	TEX9	1.356000732	-3.755111166	2.914926408	-1.288235324	0.197664059	0.949656315
chr6_592468_599225_-	EXOC2	1.004439744	3.832727042	2.975885346	1.287928329	0.197770913	0.949656315
chr12_30878899_30904067_-	CAPRIN2	2.059742262	-3.000691248	2.331044123	-1.287273466	0.197998989	0.949656315
chr17_526772_530556_-	VPS53	1.003754062	3.827325297	2.975958143	1.286081697	0.198414551	0.949656315
chr22_31851837_31859119_-	EIF4ENIF1	3.740315275	3.063222696	2.381977743	1.285999714	0.198443162	0.949656315
chr1_95609446_95639445_+	TLCD4	1.012151729	3.826737521	2.975966086	1.285880756	0.198484681	0.949656315
chr9_135796749_135810482_-	TSC1	1.003634319	3.826309218	2.975971866	1.285734338	0.198535793	0.949656315
chr17_65162593_65163912_-	HELZ	3.877504437	-3.556158961	2.766803538	-1.285295075	0.198689191	0.949656315
chr3_47882366_47884745_+	DHX30	1.401519898	-3.813062168	2.967997787	-1.284725408	0.198888256	0.949656315
chr1_236332005_236347206_+	GPR137B	0.99375344	3.822494192	2.976023478	1.28443012	0.1989915	0.949656315
chr15_74963795_74964115_-	EDC3	1.008325625	3.822464496	2.976023886	1.284419965	0.198995051	0.949656315
chr21_44514580_44515853_-	U2AF1	1.67265324	-3.73936142	2.911408331	-1.284382332	0.199008212	0.949656315
chr7_23224688_23224917_+	NUP42	1.906100497	-2.964668533	2.308441786	-1.2842726	0.199046591	0.949656315
chr14_31611063_31641328_-	HECTD1	1.390886509	-3.811320218	2.968011455	-1.284132583	0.199095569	0.949656315
chr17_15960827_16001810_-	NCOR1	1.012897035	3.821518694	2.976036697	1.28409663	0.199108147	0.949656315
chr19_11332784_11339711_-	DOCK6	1.012897035	3.821518694	2.976036697	1.28409663	0.199108147	0.949656315
chr4_76902524_76903190_-	SDAD1	1.012897035	3.821518694	2.976036697	1.28409663	0.199108147	0.949656315
chr8_67759427_67763155_+	C8orf44-SGK3	1.012897035	3.821518694	2.976036697	1.28409663	0.199108147	0.949656315
chr3_32745359_32750312_+	CNOT10	0.859914368	3.61948691	2.818820346	1.284043134	0.199126864	0.949656315
chr2_9661331_9666373_-	ADAM17	0.99194514	3.820198646	2.976054599	1.28364535	0.199266074	0.949656315
chr1_8555122_8568734_-	RERE	1.196070267	3.677664714	2.865068532	1.283621901	0.199274283	0.949656315
chrX_110385323_110439868_+	PAK3	3.056142641	-3.275960806	2.552137493	-1.283614545	0.199276858	0.949656315
chr15_66007815_66034122_-	DENND4A	1.00058831	3.820081336	2.976056191	1.283605245	0.199280114	0.949656315
chr1_247039338_247051819_-	AHCTF1	1.000052969	3.819370211	2.976065843	1.283362134	0.199365234	0.949656315
chr4_121698342_121706246_-	PRDM5	1.000052969	3.819370211	2.976065843	1.283362134	0.199365234	0.949656315
chr12_95645715_95660408_+	VEZT	1.005266458	3.819132047	2.976069081	1.283280711	0.199393748	0.949656315
chr21_17236586_17242466_+	USP25	1.551928946	3.683795601	2.872839053	1.282284017	0.199743033	0.949656315
chr10_112760172_112769588_+	SHOC2	1.385082168	-3.805475908	2.968057434	-1.282143622	0.199792269	0.949656315
chr3_57893610_57908750_+	SLMAP	1.006137508	3.815702094	2.976115707	1.282108113	0.199804723	0.949656315
chr9_99083279_99099066_-	SLC35D2	0.884563251	3.357231264	2.618965993	1.281891889	0.199880574	0.949656315
chr13_33247352_33253066_+	PDS5B	0.996815196	3.813517764	2.976145451	1.281361353	0.200066772	0.949656315
chr17_58342772_58346918_-	USP32	0.989367934	3.813501956	2.976145666	1.281355949	0.200068669	0.949656315
chr2_212426627_212495319_-	ERBB4	1.001890997	3.811573665	2.976171972	1.280696714	0.200300214	0.949656315
chr12_64811825_64814301_+	XPOT	0.99598903	3.81097732	2.976180108	1.28049284	0.200371861	0.949656315
chr13_52639619_52650279_-	NEK5	1.383131901	-3.800445626	2.968097155	-1.28043168	0.200393358	0.949656315
chr17_62130139_62130731_-	ERN1	2.221611269	3.220560918	2.515326174	1.280375067	0.200413258	0.949656315
chr3_136699307_136714398_+	IL20RB	0.994987038	3.810567436	2.976185705	1.280352711	0.200421117	0.949656315
chr15_66048477_66053776_-	DENND4A	0.988411225	3.808235648	2.976217577	1.279555526	0.200701499	0.949656315
chr1_891302_892653_-	NOC2L	0.993033361	3.808032425	2.976220357	1.279486049	0.200725949	0.949656315
chr3_169700494_169706147_+	SEC62	1.367170865	-3.797533665	2.968120212	-1.279440654	0.200741925	0.949656315
chr6_152644612_152653025_-	SYNE1	0.882314282	3.625560127	2.833793049	1.27940187	0.200755576	0.949656315
chr5_37153841_37154095_-	CPLANE1	0.860020246	3.614351393	2.825885246	1.279015628	0.200891553	0.949656315
chr6_86252899_86277295_-	SNX14	0.984447761	3.806582147	2.976240208	1.27899023	0.200900496	0.949656315
chr8_62546241_62566219_-	ASPH	1.599128835	-3.371976685	2.636505451	-1.278956842	0.200912254	0.949656315
chr2_63605520_63667005_-	WDPCP	1.115563989	2.878495404	2.25097208	1.278778813	0.200974957	0.949656315
chr4_39843567_39851272_-	PDS5A	0.994150688	3.805418242	2.97625616	1.278592311	0.201040659	0.949656315
chr4_88035518_88036451_+	AFF1	0.994150688	3.805418242	2.97625616	1.278592311	0.201040659	0.949656315
chr11_113711319_113725057_-	USP28	1.713992388	-3.457207895	2.704592874	-1.278272944	0.201153204	0.949656315
chr3_145820541_145842016_-	PLOD2	23.19151744	1.429841528	1.118614599	1.278225341	0.201169983	0.949656315
chr14_102900571_102918964_+	TECPR2	0.992618453	3.804093179	2.976274329	1.278139297	0.201200315	0.949656315
chr13_77655561_77661768_-	MYCBP2	1.3598624	-3.793227712	2.968154391	-1.277975204	0.20125817	0.949656315
chr14_31613316_31641328_-	HECTD1	1.189295502	3.640164627	2.848459922	1.277941318	0.201270118	0.949656315
chr14_50647289_50671127_-	SOS2	0.863669283	3.608957366	2.824200867	1.277868514	0.201295791	0.949656315
chr1_89251786_89271700_+	PKN2	0.877988647	3.62218069	2.834570991	1.277858519	0.201299316	0.949656315
chr2_33335648_33360027_+	LTBP1	4.106955937	-2.97417075	2.327541514	-1.277816414	0.201314166	0.949656315
chr18_51686134_51731527_-	MBD2	1.101854514	-3.132841647	2.451808004	-1.277767934	0.201331264	0.949656315
chr1_26299048_26301141_-	PAFAH2	1.366132135	-3.79042992	2.968176653	-1.277023022	0.201594119	0.949656315
chr7_91924202_91974380_+	ANKIB1	1.56055876	3.674207498	2.877449704	1.276897209	0.201638539	0.949656315
chr10_35314059_35322201_-	CUL2	0.988888517	3.800326108	2.976326069	1.2768514	0.201654715	0.949656315
chr1_151089867_151090615_+	GABPB2	0.98416382	3.799119262	2.976342674	1.276438797	0.201800449	0.949656315
chr2_202430451_202446940_-	C2CD6	0.986635348	3.799115907	2.97634272	1.27643765	0.201800854	0.949656315
chr8_37732032_37735069_-	RAB11FIP1	0.865294886	3.608379105	2.827389825	1.27622271	0.201876803	0.949656315
chr6_25255416_25260804_-	LOC101928663	1.327108132	-3.381107603	2.649417184	-1.27617033	0.201895314	0.949656315
chr11_13424714_13443385_-	BTBD10	7.37389798	-2.52344885	1.977601221	-1.276015014	0.201950212	0.949656315
chr12_102173929_102179995_-	GNPTAB	0.981100461	3.79694093	2.976372682	1.275694053	0.202063692	0.949656315
chr17_60038227_60040332_-	MED13	2.35811024	3.17748834	2.493656734	1.274228444	0.202582468	0.949656315
chr1_100856287_100908552_+	CDC14A	0.973788456	3.791058947	2.976453932	1.273683058	0.202775763	0.949656315
chr2_9458652_9468040_+	ASAP2	3.850025358	2.788979433	2.190669877	1.27311717	0.202976467	0.949656315
chr2_24896234_24949575_+	NCOA1	1.364521348	-3.778714072	2.968270339	-1.273035688	0.203005378	0.949656315
chr5_154169884_154179602_+	LARP1	0.980829672	3.789022931	2.976482134	1.272986956	0.203022671	0.949656315
chr18_39595439_39620705_+	PIK3C3	1.198905629	-3.608853789	2.836569167	-1.272260106	0.203280718	0.949656315
chr16_11857333_11859541_-	ZC3H7A	0.97833365	3.786807437	2.976512866	1.272229487	0.203291594	0.949656315
chr1_247016392_247051819_-	AHCTF1	1.359555858	-3.775847794	2.968293373	-1.272060177	0.203351739	0.949656315
chr6_89479492_89563483_-	RNGTT	0.964617145	3.786093464	2.976522779	1.271985382	0.203378313	0.949656315
chr5_121724261_121726886_+	SNCAIP	0.981023853	3.784932399	2.976538917	1.271588414	0.203519396	0.949656315
chr10_74322652_74326552_-	MICU1	3.606180485	2.991597328	2.352958221	1.271419655	0.203579394	0.949656315
chr7_91980263_91991587_+	ANKIB1	0.97755633	3.783160876	2.976563555	1.270982731	0.203734792	0.949656315
chr8_1824736_1857636_+	ARHGEF10	1.607043273	-3.664699829	2.883677214	-1.270842593	0.203784652	0.949656315
chr20_47682728_47686834_+	CSE1L	0.971536599	3.782509845	2.976572612	1.270760145	0.203813991	0.949656315
chr13_23939304_23945304_-	SACS	0.973512615	3.782448052	2.976573472	1.270739018	0.20382151	0.949656315
chr5_37180958_37186496_-	CPLANE1	0.973512615	3.782448052	2.976573472	1.270739018	0.20382151	0.949656315
chr11_11919143_11944438_+	USP47	1.344130196	-3.770558019	2.968336004	-1.270259841	0.203992088	0.949656315
chr6_18160113_18171710_+	KDM1B	0.983806373	3.780617492	2.976598981	1.270113145	0.20404433	0.949656315
chr9_2096656_2123937_+	SMARCA2	1.242372014	3.340344088	2.630007699	1.270089091	0.204052897	0.949656315
chr9_97686267_97730083_+	AOPEP	0.865365628	3.608965687	2.842036784	1.269851857	0.204137405	0.949656315
chr1_150921597_150922001_+	SETDB1	0.971324226	3.779696075	2.976611825	1.269798112	0.204156553	0.949656315
chr6_85448214_85457805_-	TBX18	0.966317715	3.778481368	2.976628777	1.269382799	0.204304568	0.949656315
chr4_17806026_17806848_-	DCAF16	0.977143607	3.778347082	2.976630657	1.269336884	0.204320937	0.949656315
chr12_102419751_102439897_-	WASHC3	1.214244817	3.630840082	2.860851226	1.269146766	0.204388723	0.949656315
chr19_651610_652884_-	RNF126	0.968943704	3.776750413	2.976652957	1.268790977	0.204515624	0.949656315
chr6_155095122_155109156_+	SCAF8	0.962543544	3.776654101	2.976654303	1.268758047	0.204527372	0.949656315
chr5_118813111_118832341_+	HSD17B4	0.970885433	3.775257973	2.976673829	1.268280702	0.204697726	0.949656315
chr14_23378691_23380612_-	RBM23	1.68943564	3.398142465	2.679481995	1.268208733	0.204723419	0.949656315
chr9_16435552_16437522_-	BNC2	14.03093563	-1.723236154	1.359225762	-1.267807161	0.204866824	0.949656315
chr7_72081656_72159812_-	TYW1B	1.344550461	-3.762583257	2.968400564	-1.267545662	0.204960247	0.949656315
chr10_101657842_101659823_-	DNMBP	0.847069754	3.581143157	2.825950122	1.26723509	0.205071242	0.949656315
chrX_32429868_32509635_-	DMD	0.958389175	3.771944279	2.976720247	1.267147722	0.205102475	0.949656315
chr3_152132729_152165562_+	MBNL1	5.657627217	2.314706211	1.826891893	1.267018711	0.2051486	0.949656315
chr5_68588014_68607031_-	CCDC125	0.963149307	3.769849896	2.97674964	1.266431629	0.205358593	0.949656315
chr7_33397466_33545257_+	BBS9	0.961836254	3.769150262	2.976759467	1.266192416	0.205444202	0.949656315
chr14_53118956_53133213_-	ERO1A	0.869511233	3.604841204	2.847327987	1.26604354	0.205497495	0.949656315
chr1_236998846_237016388_+	MTR	1.349849219	-3.757874834	2.968438847	-1.265943153	0.205533435	0.949656315
chr2_172782046_172809519_+	HAT1	6.853441409	2.850438914	2.251709981	1.265899666	0.205549006	0.949656315
chr4_6843793_6860233_+	KIAA0232	0.833856369	3.566039975	2.817917798	1.26548758	0.205696598	0.949656315
chr16_88664585_88665120_+	ZC3H18	0.961166305	3.766475043	2.976797091	1.265277722	0.20577179	0.949656315
chr1_112237962_112246098_+	RAP1A	0.966408114	3.765732019	2.976807553	1.265023671	0.205862843	0.949656315
chr5_137284643_137290065_-	FAM13B	0.966408114	3.765732019	2.976807553	1.265023671	0.205862843	0.949656315
chr13_25051838_25058886_-	PARP4	1.230654255	-3.635502555	2.874638103	-1.264681822	0.205985409	0.949656315
chr14_81209418_81304622_-	CEP128	0.859064919	3.593216069	2.842473851	1.264115787	0.206188471	0.949656315
chr15_90764213_90764997_+	SEMA4B	0.971338946	3.762756829	2.976849503	1.264006402	0.206227729	0.949656315
chr1_212502476_212515622_+	PPP2R5A	0.971338946	3.762756829	2.976849503	1.264006402	0.206227729	0.949656315
chr6_152646218_152653025_-	SYNE1	0.971338946	3.762756829	2.976849503	1.264006402	0.206227729	0.949656315
chr12_104393174_104415269_-	GLT8D2	0.965562918	3.76202048	2.976859898	1.26375463	0.20631811	0.949656315
chr7_99506204_99507283_-	TRIM4	0.962332478	3.760743439	2.976877937	1.263317986	0.206474925	0.949656315
chr16_21979948_21987564_+	UQCRC2	0.830352959	3.565983381	2.823282836	1.263062749	0.20656663	0.949656315
chr6_72960032_72961071_+	RIMS1	0.963085885	3.759603899	2.976894047	1.262928354	0.206614929	0.949656315
chr1_10182019_10190871_+	UBE4B	1.219924997	-3.625994189	2.872049694	-1.26251095	0.206764988	0.949656315
chr4_151791676_151814301_-	LRBA	0.964717721	3.758279983	2.97691278	1.262475679	0.206777672	0.949656315
chr2_174081842_174104224_+	MAP3K20	0.969037686	3.758149835	2.976914622	1.262431179	0.206793676	0.949656315
chr15_59470591_59510286_-	MYO1E	0.845264109	3.584377633	2.839594701	1.262284942	0.206846273	0.949656315
chr15_44671887_44673174_+	GOLM2	0.955078792	3.757705962	2.976920902	1.262279411	0.206848263	0.949656315
chr3_122432270_122437805_+	PARP14	0.962243121	3.756646815	2.976935912	1.261917262	0.20697856	0.949656315
chr18_55352303_55355739_-	ATP8B1	0.955021992	3.75541338	2.976953393	1.261495524	0.207130372	0.949656315
chr16_14680174_14721193_-	PARN	1.267176549	-3.341581948	2.648914894	-1.261490867	0.207132048	0.949656315
chr20_3893104_3899443_+	PANK2	0.957638488	3.75457681	2.976965262	1.26120948	0.207233384	0.949656315
chr8_101281012_101287389_-	RNF19A	0.947441457	3.754426988	2.976967388	1.261158252	0.207251837	0.949656315
chr16_53288349_53302038_+	CHD9	3.62269852	-3.457450318	2.742565138	-1.260662972	0.2074303	0.949656315
chr3_27243000_27244048_-	NEK10	0.963027328	3.750735861	2.977019844	1.259896157	0.207706825	0.949656315
chr3_57271519_57282379_+	APPL1	0.963027328	3.750735861	2.977019844	1.259896157	0.207706825	0.949656315
chr3_194176621_194182965_-	ATP13A3	0.963027328	3.750735861	2.977019844	1.259896157	0.207706825	0.949656315
chr12_112641439_112642427_-	HECTD4	0.963027328	3.750735861	2.977019844	1.259896157	0.207706825	0.949656315
chr17_34910660_34923615_+	GGNBP2	0.963027328	3.750735861	2.977019844	1.259896157	0.207706825	0.949656315
chr16_15865425_15876334_-	MYH11	0.963027328	3.750735861	2.977019844	1.259896157	0.207706825	0.949656315
chr15_44925702_44952814_-	SPG11	0.963027328	3.750735861	2.977019844	1.259896157	0.207706825	0.949656315
chr15_55651736_55653142_-	CCPG1	0.963027328	3.750735861	2.977019844	1.259896157	0.207706825	0.949656315
chr14_36123572_36143915_-	RALGAPA1	0.963027328	3.750735861	2.977019844	1.259896157	0.207706825	0.949656315
chr19_39948314_39950600_+	SUPT5H	0.963027328	3.750735861	2.977019844	1.259896157	0.207706825	0.949656315
chr18_59821777_59830889_-	PIGN	0.963027328	3.750735861	2.977019844	1.259896157	0.207706825	0.949656315
chr7_158663832_158672680_+	DYNC2I1	0.963027328	3.750735861	2.977019844	1.259896157	0.207706825	0.949656315
chr1_22030754_22048257_-	USP48	0.963027328	3.750735861	2.977019844	1.259896157	0.207706825	0.949656315
chr1_52896684_52901137_-	TUT4	0.963027328	3.750735861	2.977019844	1.259896157	0.207706825	0.949656315
chr1_213244347_213277911_+	RPS6KC1	0.963027328	3.750735861	2.977019844	1.259896157	0.207706825	0.949656315
chr1_229593907_229613507_-	NUP133	0.963027328	3.750735861	2.977019844	1.259896157	0.207706825	0.949656315
chr1_246711846_246720023_-	TFB2M	0.963027328	3.750735861	2.977019844	1.259896157	0.207706825	0.949656315
chr21_40600425_40604424_-	BRWD1	0.963027328	3.750735861	2.977019844	1.259896157	0.207706825	0.949656315
chr6_88239259_88273950_-	RARS2	0.963027328	3.750735861	2.977019844	1.259896157	0.207706825	0.949656315
chr5_32390380_32404202_-	ZFR	0.963027328	3.750735861	2.977019844	1.259896157	0.207706825	0.949656315
chr2_223782763_223789313_+	ACSL3	0.963027328	3.750735861	2.977019844	1.259896157	0.207706825	0.949656315
chr2_239093821_239103511_-	ILKAP	0.963027328	3.750735861	2.977019844	1.259896157	0.207706825	0.949656315
chr8_68005777_68049838_+	CSPP1	0.963027328	3.750735861	2.977019844	1.259896157	0.207706825	0.949656315
chr3_56700287_56707753_-	TASOR	0.831020891	3.563851179	2.82886152	1.259818183	0.207734959	0.949656315
chr10_70404454_70406762_+	TET1	8.794586894	-2.252019262	1.787906116	-1.259584741	0.207819203	0.949656315
chr1_236972003_236979843_+	MTR	0.942944666	3.74932361	2.977039949	1.259413268	0.2078811	0.949656315
chr17_5250084_5271763_+	RABEP1	0.951633926	3.748370943	2.977053522	1.259087522	0.207998721	0.949656315
chr8_100454628_100494030_+	VPS13B	0.949566831	3.747911357	2.977060074	1.258930376	0.208055481	0.949656315
chr8_38282026_38283763_-	FGFR1	0.681853019	3.281911206	2.607519976	1.258633198	0.20816285	0.949656315
chr8_116599227_116632287_-	TRPS1	0.816327806	3.542494496	2.815695875	1.258123979	0.208346923	0.949656315
chr1_114214355_114216087_+	MAGI3	0.693276304	3.279124275	2.607266029	1.257686879	0.208505019	0.949656315
chr2_148936268_148990964_+	MBD5	1.299966839	3.335833813	2.652498951	1.257619277	0.208529478	0.949656315
chr10_123718838_123721032_-	NSMCE4A	0.946693275	3.743944917	2.977116699	1.257574121	0.208545817	0.949656315
chr7_95217038_95224476_-	PDK4	1.31506267	-3.73278218	2.968644964	-1.257402696	0.208607854	0.949656315
chr9_103082546_103092451_-	TEX10	0.937087605	3.743181075	2.977127621	1.257312938	0.208640341	0.949656315
chr12_102173929_102190540_-	GNPTAB	0.939531565	3.742669902	2.977134934	1.25713815	0.208703615	0.949656315
chr7_7612066_7613827_+	MIOS	0.945863399	3.742561399	2.977136487	1.257101048	0.208717048	0.949656315
chr12_122773035_122803895_-	CLIP1	1.305937985	-3.731773086	2.968653327	-1.257059237	0.208732186	0.949656315
chr19_11230767_11234020_+	LDLR	1.317545535	-3.731591991	2.968654829	-1.256997599	0.208754505	0.949656315
chr2_207003208_207017234_-	NDUFS1	0.954735229	3.741644323	2.977149619	1.256787465	0.208830606	0.949656315
chr1_151209033_151209239_+	PIP5K1A	1.180684178	3.290059275	2.617891722	1.256759112	0.208840876	0.949656315
chrX_31187559_31201021_-	DMD	1.216645044	-3.614622724	2.876362018	-1.256664739	0.208875062	0.949656315
chr2_159857591_159954346_+	TANC1	0.94461436	3.74080454	2.977161641	1.256500315	0.208934632	0.949656315
chr22_46085591_46114373_+	ATXN10	0.94461436	3.74080454	2.977161641	1.256500315	0.208934632	0.949656315
chr3_27475406_27493989_-	SLC4A7	1.183267975	-3.585280891	2.855350784	-1.255635879	0.209248017	0.949656315
chr3_185638891_185639914_-	TRA2B	0.816930872	3.544591708	2.823505121	1.25538703	0.209338295	0.949656315
chrX_32827609_32867937_-	DMD	2.175700382	-3.153587214	2.513007058	-1.254905833	0.209512946	0.949656315
chr2_114489160_114493435_-	SLC35F5	1.311786782	-3.724994521	2.968709656	-1.254752048	0.209568785	0.949656315
chrX_64743439_64752510_-	LAS1L	0.683550213	3.258730415	2.5980423	1.254302293	0.209732151	0.949656315
chr2_32422412_32434630_+	SLC30A6	0.940219735	3.734313953	2.977254834	1.254280927	0.209739914	0.949656315
chr9_80409378_80412564_-	GNAQ	1.790163637	-2.573175827	2.051543485	-1.254263361	0.209746297	0.949656315
chr2_204073359_204074045_+	NBEAL1	0.822125273	3.54023998	2.823094515	1.254028146	0.209831775	0.949656315
chr15_82443805_82444764_-	EFL1	0.937048889	3.73300309	2.977273706	1.253832687	0.209902826	0.949656315
chr5_52145198_52161651_+	ITGA1	3.600473439	2.523618666	2.012755861	1.253812603	0.209910127	0.949656315
chr17_57651100_57663594_+	DHX40	0.837194695	3.562249522	2.841799488	1.253518954	0.210016905	0.949656315
chr3_120469369_120469847_+	GTF2E1	0.938688133	3.73176782	2.977291506	1.253410293	0.210056427	0.949656315
chr15_75702176_75706652_-	SIN3A	0.938688133	3.73176782	2.977291506	1.253410293	0.210056427	0.949656315
chr2_110673528_110682000_+	LIMS3-LOC440895	0.814734833	3.532744065	2.818874513	1.253246304	0.210116083	0.949656315
chr14_35036891_35050806_-	SNX6	0.933710276	3.730721398	2.977306595	1.253052475	0.21018661	0.949656315
chr3_64785140_64795526_+	ADAMTS9-AS2	0.827389498	3.541483464	2.826477002	1.252967373	0.210217581	0.949656315
chr9_99122435_99130587_-	SLC35D2	0.908091172	3.282162956	2.619729941	1.252863093	0.210255535	0.949656315
chr15_78305164_78310299_-	TBC1D2B	0.930724551	3.729512397	2.977324043	1.252639062	0.210337092	0.949656315
chr5_78964714_78977884_+	TENT2	0.944788911	3.729210472	2.977328408	1.252535817	0.210374685	0.949656315
chr5_50045984_50074484_+	PARP8	1.451442405	2.865867736	2.288119853	1.25249896	0.210388107	0.949656315
chr11_72695132_72712179_-	FCHSD2	1.258484868	3.599349957	2.873874427	1.252438145	0.210410254	0.949656315
chr2_55433405_55445736_-	CLHC1	0.936531369	3.727887809	2.977347512	1.252083539	0.210539425	0.949656315
chr1_84356003_84399449_-	TTLL7	1.205105749	-3.596547149	2.872837462	-1.251914595	0.210600986	0.949656315
chr5_14290824_14304701_+	TRIO	0.820113227	3.536287918	2.825799574	1.251429136	0.210777953	0.949656315
chr10_103552595_103573363_-	OGA	3.004029315	-2.598465278	2.076403385	-1.251426046	0.21077908	0.949656315
chr7_95813588_95838289_-	SLC25A13	0.934465408	3.725515274	2.977381831	1.251272254	0.210835165	0.949656315
chr5_134076752_134077213_+	CAMLG	0.942286788	3.724441016	2.977397395	1.250904909	0.210969173	0.949656315
chr4_89827529_89859392_-	FAM13A	0.931478823	3.723358339	2.977413081	1.250534688	0.211104292	0.949656315
chr8_38994175_39103685_+	ADAM32	0.931200199	3.72254261	2.977424911	1.250255748	0.211206138	0.949656315
chr1_197509093_197552383_-	DENND1B	0.925570906	3.721729396	2.977436711	1.249977668	0.211307705	0.949656315
chr5_64625204_64769779_-	ADAMTS6	0.925570906	3.721729396	2.977436711	1.249977668	0.211307705	0.949656315
chr2_42488260_42511843_+	EML4	0.930331038	3.719229176	2.977473033	1.249122708	0.211620196	0.949656315
chr9_80409378_80537261_-	GNAQ	0.92767938	3.267059425	2.615976616	1.248887091	0.211706374	0.949656315
chr19_34821093_34830897_+	GARRE1	0.925952592	3.717164748	2.97750307	1.248416764	0.211878473	0.949656315
chr3_135745673_135825164_+	PPP2R3A	0.937761798	3.716772549	2.977508848	1.248282621	0.211927576	0.949656315
chr1_227227831_227257554_-	CDC42BPA	0.922844714	3.715732814	2.977523929	1.247927104	0.212057754	0.949656315
chr7_128845043_128846428_+	SMO	0.672260661	3.249585586	2.60407017	1.247887105	0.212072403	0.949656315
chr3_179310431_179316559_-	MRPL47	0.814437149	3.544125171	2.840486257	1.247717767	0.212134432	0.949656315
chr21_38792600_38868560_+	DYRK1A	2.024946072	3.131861675	2.510189632	1.247659394	0.212155818	0.949656315
chr5_179268906_179280437_-	MRNIP	0.927272654	3.71486769	2.977536542	1.247631268	0.212166122	0.949656315
chr18_72342922_72493458_+	ZNF407	0.927687609	3.714675925	2.977539339	1.247565692	0.212190149	0.949656315
chr2_43953410_43965659_+	PLEKHH2	0.923257228	3.712988796	2.97756396	1.246988762	0.212401618	0.949656315
chr6_42604748_42610219_+	UBR2	1.404788969	3.056545985	2.452397204	1.246350298	0.21263582	0.949656315
chr7_106897176_106938791_-	COG5	0.917295668	3.710849466	2.977595221	1.246257194	0.212669988	0.949656315
chr1_247024200_247027418_-	AHCTF1	0.93100227	3.710825166	2.977595582	1.246248882	0.212673038	0.949656315
chr2_23985078_24033372_-	ATAD2B	0.93100227	3.710825166	2.977595582	1.246248882	0.212673038	0.949656315
chr1_213037066_213058738_+	FLVCR1	0.934122758	3.710724443	2.977597055	1.246214439	0.21268568	0.949656315
chr1_171491315_171492661_+	PRRC2C	0.929415284	3.709776739	2.977610919	1.24589036	0.21280465	0.949656315
chr5_82832825_82875981_+	VCAN	0.929415284	3.709776739	2.977610919	1.24589036	0.21280465	0.949656315
chr3_171969049_172028671_+	FNDC3B	42.58517905	-1.119849271	0.898834947	-1.245889776	0.212804864	0.949656315
chr2_28999716_29006844_+	PPP1CB	0.813757818	3.537588354	2.839888608	1.245678561	0.212882428	0.949656315
chr13_32768279_32776664_+	FRY	1.288530288	-3.697820608	2.968938108	-1.24550276	0.212947002	0.949656315
chr1_78324622_78327007_+	MIGA1	0.926550494	3.707547555	2.977643561	1.245128062	0.213084681	0.949656315
chr2_203383544_203383775_+	BMPR2	0.92260057	3.707379067	2.97764603	1.245070445	0.213105857	0.949656315
chr7_30818047_30825608_+	INMT-MINDY4	0.918340666	3.705580947	2.977672404	1.244455549	0.213331949	0.949656315
chr14_59730158_59758024_+	DAAM1	0.920799114	3.705050909	2.977680184	1.244274294	0.213398629	0.949656315
chr5_131923253_131925529_+	RAD50	0.920799114	3.705050909	2.977680184	1.244274294	0.213398629	0.949656315
chr1_28167524_28169841_+	PPP1R8	0.910479801	3.703175309	2.977707738	1.2436329	0.213634702	0.949656315
chr11_66974980_66999431_+	KDM2A	0.931305853	3.702517216	2.977717421	1.24340785	0.213717579	0.949656315
chr8_77761230_77768536_+	ZFHX4	0.915008869	3.702417311	2.977718884	1.243373688	0.213730161	0.949656315
chr4_71628235_71630293_+	RUFY3	0.912686793	3.70209432	2.977723635	1.243263235	0.213770847	0.949656315
chr7_95221299_95224476_-	PDK4	1.281998892	-3.690378293	2.96900142	-1.242969528	0.213879063	0.949656315
chr10_116879948_117486865_+	ATRNL1	3.815128482	-3.437513277	2.765864921	-1.242834837	0.213928702	0.949656315
chr3_128514202_128526514_+	RAB7A	0.930331981	3.700100532	2.977752992	1.242581417	0.214022121	0.949656315
chr7_6851582_6864368_-	CCZ1B	0.912862223	3.698805528	2.977772072	1.242138565	0.214185442	0.949656315
chr5_80063751_80150135_+	MSH3	0.914019976	3.698420269	2.977777754	1.242006817	0.214234047	0.949656315
chr1_236966727_236969533_+	MTR	2.47181198	-3.662384622	2.948879476	-1.241958056	0.214252038	0.949656315
chr2_54114395_54120936_-	PSME4	0.910847666	3.697737301	2.977787828	1.241773261	0.214320231	0.949656315
chr2_203933115_203949292_+	NBEAL1	0.802053597	3.508935291	2.826180085	1.241582343	0.2143907	0.949656315
chr10_103552595_103560157_-	OGA	0.918043645	3.696755704	2.977802317	1.24143758	0.214444144	0.949656315
chr1_243675625_244006584_-	AKT3	1.262595187	-3.684197311	2.969054247	-1.240865611	0.214655399	0.949656315
chr21_37619814_37633030_+	DOP1B	0.925755139	3.695002876	2.977828219	1.240838156	0.214665543	0.949656315
chr9_140637822_140712590_+	EHMT1	1.029775581	3.547423967	2.858959848	1.2408093	0.214676205	0.949656315
chr13_41826780_41828756_-	MTRF1	0.913162441	3.694845399	2.977830542	1.240784305	0.214685441	0.949656315
chr13_96555107_96579380_-	UGGT2	0.928488949	3.694220291	2.977839786	1.240570533	0.214764443	0.949656315
chr12_81719555_81799682_-	PPFIA2	0.928488949	3.694220291	2.977839786	1.240570533	0.214764443	0.949656315
chr11_30526282_30602041_-	MPPED2	0.928488949	3.694220291	2.977839786	1.240570533	0.214764443	0.949656315
chr16_58615248_58633415_-	CNOT1	0.928488949	3.694220291	2.977839786	1.240570533	0.214764443	0.949656315
chr1_214546053_214551445_-	PTPN14	0.928488949	3.694220291	2.977839786	1.240570533	0.214764443	0.949656315
chr4_88940609_88986647_+	PKD2	0.928488949	3.694220291	2.977839786	1.240570533	0.214764443	0.949656315
chr2_112702536_112705144_+	MERTK	0.928488949	3.694220291	2.977839786	1.240570533	0.214764443	0.949656315
chr8_99146176_99149182_+	POP1	0.928488949	3.694220291	2.977839786	1.240570533	0.214764443	0.949656315
chr1_31465236_31479949_-	PUM1	1.27244752	3.293388011	2.654823536	1.240529913	0.214779457	0.949656315
chr1_94685813_94697199_-	ARHGAP29	0.905525578	3.694076503	2.977841912	1.240521361	0.214782618	0.949656315
chr3_188326948_188478070_+	LPP	0.90689272	3.691638824	2.977878001	1.239687732	0.215090917	0.949656315
chr5_111595587_111616020_-	EPB41L4A	0.923323788	3.69061195	2.977893228	1.239336561	0.215220884	0.949656315
chr10_70545892_70546449_+	CCAR1	1.264419811	3.289130707	2.654469231	1.239091668	0.215311552	0.949656315
chr6_18212718_18214012_+	KDM1B	0.921867724	3.689791099	2.977905402	1.239055846	0.215324817	0.949656315
chr2_32664575_32668656_+	BIRC6	0.910575109	3.688543308	2.977923916	1.238629129	0.215482875	0.949656315
chrY_21094628_21095361_-	TTTY14	0.911896433	3.688175804	2.977929374	1.23850345	0.215529444	0.949656315
chr17_40094809_40095425_+	TTC25	0.911720096	3.687899117	2.977933484	1.238408829	0.215564509	0.949656315
chr1_70766446_70781249_-	ANKRD13C	5.872603622	-3.221086665	2.601402729	-1.238211458	0.215637664	0.949656315
chr17_30357674_30362658_+	LRRC37B	0.915246499	3.68538862	2.977970815	1.237550281	0.215882859	0.949656315
chr15_82521374_82533744_-	EFL1	0.909708043	3.68527241	2.977972539	1.237510542	0.215897603	0.949656315
chr10_51381438_51732902_+	TIMM23B-AGAP6	0.80438501	3.516481277	2.841696151	1.237458577	0.215916883	0.949656315
chr5_80071512_80109560_+	MSH3	3.592347481	-3.170514568	2.563460765	-1.236810257	0.216157533	0.949656315
chr6_71124993_71162274_+	FAM135A	0.914969894	3.68229959	2.97801683	1.236493882	0.216275039	0.949656315
chr6_136922159_136958544_-	MAP3K5	0.908396781	3.68172202	2.978025439	1.236296363	0.216348422	0.949656315
chr13_42439871_42461497_-	VWA8	19.8659541	-1.473189918	1.191641969	-1.23626891	0.216358623	0.949656315
chr14_73637504_73640415_+	PSEN1	0.9123484	3.680276211	2.978047024	1.235801914	0.216532204	0.949656315
chr13_103301256_103309557_+	TPP2	0.910165456	3.679703176	2.978055583	1.235605943	0.216605075	0.949656315
chr13_46577273_46619651_-	ZC3H13	0.912826944	3.679398475	2.978060135	1.235501739	0.21664383	0.949656315
chr17_17927937_17931973_-	ATPAF2	0.902725035	3.679125343	2.978064211	1.235408333	0.216678573	0.949656315
chr16_19627435_19641142_+	VPS35L	0.902725035	3.679125343	2.978064211	1.235408333	0.216678573	0.949656315
chr11_89133184_89135710_-	NOX4	160.1925368	0.922686937	0.746872495	1.23540088	0.216681345	0.949656315
chr13_28771321_28835595_+	PAN3	1.172670555	3.246971591	2.628833318	1.235137872	0.216779197	0.949656315
chr9_79244107_79251473_-	PRUNE2	2.360351804	3.154425904	2.554087287	1.235050157	0.216811838	0.949656315
chr3_185316199_185331196_+	SENP2	3.437322316	-3.134815326	2.539792963	-1.234279869	0.217098635	0.949656315
chr9_35236465_35243361_+	UNC13B	0.646467097	3.205650019	2.597765961	1.234002627	0.217201926	0.949656315
chr10_124151818_124184475_+	PLEKHA1	1.253125447	-3.661924305	2.969246471	-1.233284047	0.217469808	0.949656315
chr10_103190101_103239214_+	BTRC	1.859818142	-3.585829415	2.907810377	-1.233171683	0.217511718	0.949656315
chr8_25224385_25227157_+	DOCK5	0.911885232	3.672238353	2.978167383	1.233053043	0.217555975	0.949656315
chr10_7409610_7423911_-	SFMBT2	0.896907476	3.67209065	2.978169595	1.233002532	0.21757482	0.949656315
chr22_50555585_50563998_+	MOV10L1	0.902485348	3.67141077	2.978179812	1.232770014	0.217661582	0.949656315
chr5_98215255_98217079_-	CHD1	0.903494559	3.671375217	2.978180347	1.232757855	0.217666119	0.949656315
chrX_154736558_154754293_-	TMLHE	0.895504889	3.670288602	2.978196672	1.232386241	0.217804838	0.949656315
chr1_150679028_150692014_-	HORMAD1	0.895440395	3.670267891	2.978196984	1.232379158	0.217807483	0.949656315
chr15_38757469_38766499_+	FAM98B	0.894286182	3.6695678	2.978207512	1.23213973	0.217896892	0.949656315
chrX_32715986_32717410_-	DMD	0.669641301	3.221060117	2.61505348	1.23173776	0.21804706	0.949656315
chr7_158436980_158439255_-	NCAPG2	1.253753162	-3.65693019	2.969289975	-1.231584056	0.2181045	0.949656315
chr4_114421618_114438813_-	CAMK2D	0.892484726	3.667201942	2.978243129	1.231330614	0.218199236	0.949656315
chr10_15175382_15177272_-	NMT2	0.891072936	3.666995596	2.978246239	1.231260044	0.218225621	0.949656315
chrX_62885765_62944591_-	ARHGEF9	0.775779069	3.469463653	2.818277861	1.231058052	0.218301153	0.949656315
chr12_104200099_104208899_-	NT5DC3	0.892690982	3.665725267	2.97826539	1.230825594	0.218388101	0.949656315
chr15_93480747_93499879_+	CHD2	1.249268668	-3.652516964	2.969328543	-1.230081788	0.218666479	0.949656315
chr17_20914463_20924539_-	USP22	0.895470836	3.66348334	2.978299229	1.230058855	0.218675066	0.949656315
chr9_100839199_100843364_+	NANS	0.902382384	3.663415216	2.978300265	1.230035554	0.218683791	0.949656315
chr2_202025154_202028807_+	CFLAR	1.247677665	-3.65159506	2.969336614	-1.22976797	0.218784006	0.949656315
chr21_38610760_38612940_-	VPS26C	0.900771576	3.661602487	2.978327665	1.229415598	0.218916025	0.949656315
chr21_40652073_40670508_-	BRWD1	0.903997744	3.660972519	2.978337195	1.229200147	0.218996774	0.949656315
chr1_179100445_179102509_-	ABL2	6.182403459	1.79110756	1.457192279	1.229149774	0.219015656	0.949656315
chr1_27267947_27268309_+	NUDC	0.904108793	3.660716352	2.978341072	1.229112538	0.219029615	0.949656315
chr22_36919255_36920779_-	EIF3D	0.896421586	3.660137146	2.978349834	1.228914449	0.219103883	0.949656315
chr9_123722525_123726016_-	C5	0.893405809	3.659348106	2.978361783	1.228644595	0.219205088	0.949656315
chr1_70758070_70771973_-	ANKRD13C	0.787294547	3.4891618	2.840787895	1.228237351	0.219357881	0.949656315
chr17_15983277_16005119_-	NCOR1	0.793542065	3.481969147	2.835308575	1.228074142	0.219419137	0.949656315
chr6_80198800_80203467_-	LCA5	1.383977541	3.51634036	2.864372682	1.227612727	0.219592382	0.949656315
chrX_76888694_76912143_-	ATRX	1.24117565	-3.644745257	2.969396744	-1.227436268	0.219658662	0.949656315
chr17_35800605_35804870_+	TADA2A	0.883163044	3.65452165	2.978435016	1.226993918	0.219824877	0.949656315
chr20_56993266_57016139_+	VAPB	1.467014245	3.051208222	2.486920642	1.226902125	0.21985938	0.949656315
chr17_19812493_19866335_-	AKAP10	0.890359023	3.653135583	2.978456092	1.226519871	0.220003102	0.949656315
chr9_140685299_140712590_+	EHMT1	1.254867723	-3.640948171	2.969430198	-1.226143714	0.220144598	0.949656315
chr3_56771212_56779490_-	ARHGEF3	1.244635802	-3.640733203	2.969432095	-1.226070537	0.220172132	0.949656315
chr6_83728691_83754378_-	UBE3D	0.895281516	3.650052052	2.978503057	1.22546527	0.220399968	0.949656315
chr11_75590922_75623083_+	UVRAG	0.889536535	3.649674485	2.978508814	1.225336137	0.220448598	0.949656315
chr1_197564337_197627499_-	DENND1B	0.89273552	3.647945984	2.978535187	1.224744968	0.220671325	0.949656315
chr18_116841_118504_+	ROCK1P1	0.892177991	3.647087345	2.9785483	1.224451302	0.220782026	0.949656315
chr3_25670337_25686961_-	TOP2B	0.879048672	3.64639462	2.978558878	1.224214383	0.220871365	0.949656315
chr4_126319938_126355580_+	FAT4	0.765292355	3.45056225	2.819572969	1.223788952	0.221031853	0.949656315
chr13_111857635_111885640_+	ARHGEF7	1.464555402	3.525573717	2.881265115	1.223620034	0.221095599	0.949656315
chr3_135719900_135722335_+	PPP2R3A	4.895025909	-2.716791511	2.220960244	-1.223250852	0.221234964	0.949656315
chr10_35321362_35328010_-	CUL2	0.879837864	3.642697319	2.978615457	1.222949847	0.221348639	0.949656315
chrX_24082317_24086225_+	EIF2S3	0.780886799	3.462037818	2.831354858	1.222749529	0.221424314	0.949656315
chr16_15709686_15715768_-	MARF1	0.876292425	3.642001538	2.97862612	1.222711878	0.221438539	0.949656315
chr13_41556118_41556418_-	ELF1	1.233600449	-3.630523512	2.969522491	-1.222595055	0.221482682	0.949656315
chr1_12460237_12476880_+	VPS13D	0.769032451	3.44946569	2.821445184	1.222588236	0.221485259	0.949656315
chr15_85081762_85098301_-	UBE2Q2P1	8.572348468	1.797498249	1.470504054	1.222368781	0.221568199	0.949656315
chr12_123983090_123984083_-	RILPL1	4.821894232	2.400794952	1.964102023	1.222337192	0.22158014	0.949656315
chr13_43491676_43544806_-	EPSTI1	3.515271537	-3.110542537	2.544977731	-1.222227802	0.221621493	0.949656315
chr3_112059748_112068666_+	CD200	0.880521696	3.638692852	2.978676898	1.221580244	0.221866403	0.949656315
chr20_32681480_32686439_-	EIF2S2	0.880191171	3.636539632	2.97871001	1.220843795	0.222145168	0.949656315
chr14_39760222_39764233_+	MIA2	0.888773893	3.636443011	2.978711497	1.220810748	0.222157683	0.949656315
chr1_167921037_167944253_+	DCAF6	0.743207209	2.981927747	2.443422233	1.220389872	0.222317115	0.949656315
chr11_32611092_32617593_+	EIF3M	4.404375949	2.280709302	1.869144812	1.220188659	0.222393365	0.949656315
chr7_91851215_91864237_-	KRIT1	0.973583294	3.483091262	2.855030238	1.219984018	0.222470934	0.949656315
chr11_129979323_129992408_+	APLP2	0.872313486	3.633375891	2.978758736	1.219761724	0.222555215	0.949656315
chr3_31917924_31921322_-	OSBPL10	1.829118381	-3.554473364	2.914215201	-1.219701744	0.22257796	0.949656315
chr12_93244886_93246801_-	EEA1	3.939734938	2.900106978	2.377917763	1.219599358	0.22261679	0.949656315
chr4_123175349_123210347_+	KIAA1109	0.884465444	3.63234231	2.978774686	1.219408211	0.222689295	0.949656315
chr17_65906992_65919106_+	BPTF	0.870505186	3.630802688	2.97879845	1.218881623	0.222889126	0.949656315
chr5_134113263_134131840_+	DDX46	0.870505186	3.630802688	2.97879845	1.218881623	0.222889126	0.949656315
chr17_8424195_8448918_-	MYH10	0.88693086	3.63017244	2.978808194	1.218666058	0.222970965	0.949656315
chr1_154197559_154209612_+	UBAP2L	1.081721223	-3.45968792	2.839511114	-1.218409712	0.223068316	0.949656315
chr5_151166163_151170623_+	G3BP1	0.887206422	3.629260386	2.978822293	1.218354111	0.223089435	0.949656315
chr18_43319127_43319627_+	SLC14A1	0.876652422	3.62883311	2.978828901	1.218207971	0.223144951	0.949656315
chr9_125751575_125761045_+	RABGAP1	0.883620247	3.627997809	2.978841825	1.217922274	0.223253511	0.949656315
chr2_187498055_187534541_+	ITGAV	0.883620247	3.627997809	2.978841825	1.217922274	0.223253511	0.949656315
chr9_20715320_20770237_+	FOCAD	1.233637099	-3.616590835	2.969646872	-1.217852152	0.223280162	0.949656315
chr17_35921296_35945538_-	SYNRG	1.058152142	3.464861909	2.8458253	1.217524459	0.223404736	0.949656315
chr1_213403839_213436159_+	RPS6KC1	0.879728637	3.626674106	2.978862321	1.217469529	0.223425623	0.949656315
chr12_90013775_90029028_-	ATP2B1	0.870928695	3.626672012	2.978862348	1.217468815	0.223425895	0.949656315
chr16_11988810_11990642_-	GSPT1	0.869516293	3.62647796	2.978865354	1.217402443	0.223451134	0.949656315
chr15_22835915_22851109_+	TUBGCP5	1.216781083	-3.615265392	2.969658766	-1.217400946	0.223451703	0.949656315
chr4_107216250_107230146_-	TBCK	1.228123015	2.974185434	2.444241653	1.21681317	0.223675308	0.949656315
chr18_19119880_19164401_-	ESCO1	0.873539962	3.624311851	2.978898944	1.216661565	0.223733008	0.949656315
chr3_33853563_33863574_+	PDCD6IP	0.882775051	3.623622683	2.978909634	1.21642585	0.223822742	0.949656315
chr3_182775098_182789145_-	MCCC1	0.882775051	3.623622683	2.978909634	1.21642585	0.223822742	0.949656315
chr13_60485868_60545294_-	DIAPH3	0.882775051	3.623622683	2.978909634	1.21642585	0.223822742	0.949656315
chr12_64474065_64491155_+	SRGAP1	0.882775051	3.623622683	2.978909634	1.21642585	0.223822742	0.949656315
chr11_46563494_46565591_-	AMBRA1	0.882775051	3.623622683	2.978909634	1.21642585	0.223822742	0.949656315
chr10_26800675_26830621_+	APBB1IP	0.882775051	3.623622683	2.978909634	1.21642585	0.223822742	0.949656315
chr17_8141709_8146466_-	CTC1	0.882775051	3.623622683	2.978909634	1.21642585	0.223822742	0.949656315
chr17_35797838_35825645_+	TADA2A	0.882775051	3.623622683	2.978909634	1.21642585	0.223822742	0.949656315
chr16_68909056_68912183_+	TANGO6	0.882775051	3.623622683	2.978909634	1.21642585	0.223822742	0.949656315
chr15_64026922_64050568_-	HERC1	0.882775051	3.623622683	2.978909634	1.21642585	0.223822742	0.949656315
chr14_31398406_31425448_-	STRN3	0.882775051	3.623622683	2.978909634	1.21642585	0.223822742	0.949656315
chr19_52380534_52384130_-	ZNF577	0.882775051	3.623622683	2.978909634	1.21642585	0.223822742	0.949656315
chr18_2700536_2707918_+	SMCHD1	0.882775051	3.623622683	2.978909634	1.21642585	0.223822742	0.949656315
chr18_59894521_59899660_+	RELCH	0.882775051	3.623622683	2.978909634	1.21642585	0.223822742	0.949656315
chr7_74103457_74131270_+	GTF2I	0.882775051	3.623622683	2.978909634	1.21642585	0.223822742	0.949656315
chr1_10351139_10384953_+	KIF1B	0.882775051	3.623622683	2.978909634	1.21642585	0.223822742	0.949656315
chr1_19503085_19528309_-	UBR4	0.882775051	3.623622683	2.978909634	1.21642585	0.223822742	0.949656315
chr1_22007300_22047659_-	USP48	0.882775051	3.623622683	2.978909634	1.21642585	0.223822742	0.949656315
chr1_175996707_176118210_-	COP1	0.882775051	3.623622683	2.978909634	1.21642585	0.223822742	0.949656315
chr1_186310159_186313222_-	TPR	0.882775051	3.623622683	2.978909634	1.21642585	0.223822742	0.949656315
chr20_13509092_13568017_-	TASP1	0.882775051	3.623622683	2.978909634	1.21642585	0.223822742	0.949656315
chr20_62630397_62631112_+	PRPF6	0.882775051	3.623622683	2.978909634	1.21642585	0.223822742	0.949656315
chr9_15623264_15695335_+	CCDC171	0.882775051	3.623622683	2.978909634	1.21642585	0.223822742	0.949656315
chr9_115179120_115181238_+	HSDL2	0.882775051	3.623622683	2.978909634	1.21642585	0.223822742	0.949656315
chr9_123900822_123933826_+	CNTRL	0.882775051	3.623622683	2.978909634	1.21642585	0.223822742	0.949656315
chr6_109215669_109249436_+	ARMC2	0.882775051	3.623622683	2.978909634	1.21642585	0.223822742	0.949656315
chr5_94842637_94848322_-	TTC37	0.882775051	3.623622683	2.978909634	1.21642585	0.223822742	0.949656315
chr5_122152609_122163341_+	SNX2	0.882775051	3.623622683	2.978909634	1.21642585	0.223822742	0.949656315
chr4_107246141_107253040_+	AIMP1	0.882775051	3.623622683	2.978909634	1.21642585	0.223822742	0.949656315
chr4_143350325_143383879_-	INPP4B	0.882775051	3.623622683	2.978909634	1.21642585	0.223822742	0.949656315
chr4_148406763_148441130_+	EDNRA	0.882775051	3.623622683	2.978909634	1.21642585	0.223822742	0.949656315
chr2_38570409_38570654_-	ATL2	0.882775051	3.623622683	2.978909634	1.21642585	0.223822742	0.949656315
chr2_135884152_135911446_+	RAB3GAP1	0.882775051	3.623622683	2.978909634	1.21642585	0.223822742	0.949656315
chr2_217012805_217026771_+	XRCC5	0.882775051	3.623622683	2.978909634	1.21642585	0.223822742	0.949656315
chr2_232070910_232123815_+	ARMC9	0.882775051	3.623622683	2.978909634	1.21642585	0.223822742	0.949656315
chr8_133806655_133807063_+	PHF20L1	0.882775051	3.623622683	2.978909634	1.21642585	0.223822742	0.949656315
chr22_26291122_26294428_+	MYO18B	0.882775051	3.623622683	2.978909634	1.21642585	0.223822742	0.949656315
chr22_43222945_43243638_-	ARFGAP3	0.882775051	3.623622683	2.978909634	1.21642585	0.223822742	0.949656315
chr22_41265002_41278181_+	XPNPEP3	1.893416548	-3.273390248	2.691152418	-1.216352603	0.223850631	0.949656315
chr18_43568667_43573669_-	PSTPIP2	0.881318987	3.622837061	2.978921839	1.216157139	0.223925068	0.949656315
chrX_70601592_70607311_+	TAF1	1.203869631	-3.609373575	2.969711769	-1.215395249	0.224215379	0.949656315
chr8_133634856_133673873_-	LRRC6	0.768556164	3.453431351	2.841869313	1.215197101	0.224290926	0.949656315
chr20_21346058_21349228_+	XRN2	11.43036728	1.854606224	1.526233654	1.215152227	0.224308037	0.949656315
chr8_30998945_31007971_+	WRN	0.862389037	3.619580237	2.978972473	1.215043197	0.224349616	0.949656315
chr7_90546915_90585132_+	CDK14	0.876145615	3.617067841	2.979011622	1.214183864	0.224677521	0.949656315
chr2_20454623_20455931_-	PUM2	1.171076626	3.226853868	2.657643685	1.214178517	0.224679562	0.949656315
chr2_46839366_46842324_-	PIGF	0.862124737	3.616938758	2.979013629	1.214139715	0.224694376	0.949656315
chr17_31039005_31103047_-	MYO1D	1.196154936	-3.605609553	2.969745743	-1.214113889	0.224704237	0.949656315
chr14_55168779_55169298_+	SAMD4A	56.10618479	-0.966778501	0.796446144	-1.213865505	0.224799087	0.949656315
chr19_42509874_42510962_-	GRIK5	0.863175575	3.615937096	2.979029254	1.213797109	0.224825211	0.949656315
chr11_67942484_67947667_-	KMT5B	0.773951619	3.452346803	2.84515713	1.213411649	0.224972475	0.949656315
chr4_169815729_169837178_+	PALLD	1.162311641	3.48358285	2.871016839	1.213362041	0.224991433	0.949656315
chr9_100756912_100767435_+	ANP32B	0.874482952	3.614037757	2.979058919	1.213147459	0.225073448	0.949656315
chr4_13462322_13481150_-	RAB28	0.863588088	3.612734812	2.979079281	1.212701802	0.225243851	0.949656315
chr10_96066183_96068456_+	PLCE1	0.860772868	3.61243849	2.979083916	1.212600447	0.225282618	0.949656315
chr17_60106901_60140662_-	MED13	0.84048067	3.173216054	2.61779274	1.212172379	0.225446402	0.949656315
chr22_41521867_41569788_+	EP300	0.869386087	3.611068449	2.979105363	1.212131835	0.225461919	0.949656315
chr15_90414706_90432372_-	AP3S2	0.763960379	3.440440172	2.83900592	1.211846776	0.225571039	0.949656315
chr1_231506307_231509845_-	EGLN1	6.794350611	-2.125711052	1.754192365	-1.211789023	0.225593151	0.949656315
chr6_139228631_139235898_-	REPS1	1.609931451	3.234291323	2.669893178	1.21139353	0.225744618	0.949656315
chr21_17236586_17246845_+	USP25	0.870862321	3.608723086	2.979142115	1.21132962	0.225769101	0.949656315
chr10_102683731_102685776_+	SLF2	5.373130559	2.341389959	1.932918436	1.211323724	0.22577136	0.949656315
chr20_61541050_61545758_-	DIDO1	1.203022324	-3.597055477	2.969823275	-1.211201861	0.22581805	0.949656315
chr9_5021962_5081861_+	JAK2	1.19707563	-3.594707811	2.969844634	-1.210402649	0.226124426	0.949656315
chr1_206566045_206567030_+	SRGAP2	0.85945425	3.604649652	2.979206079	1.209936324	0.226303328	0.949656315
chr6_13618289_13620561_+	NOL7	1.212406474	-3.59183765	2.969870792	-1.209425561	0.226499393	0.949656315
chr2_39406327_39456729_-	CDKL4	1.930572397	-3.259809023	2.695745851	-1.20924197	0.226569898	0.949656315
chr8_41832221_41845081_-	KAT6A	0.857114548	3.602220241	2.979244316	1.20910535	0.226622374	0.949656315
chr5_138160218_138163407_+	CTNNA1	0.754560361	3.421018881	2.830810915	1.208494309	0.226857183	0.949656315
chr1_109336203_109339348_+	STXBP3	0.856424562	3.600001897	2.979279287	1.208346566	0.226913984	0.949656315
chr9_33886878_33900269_+	UBE2R2	0.862477981	3.599872138	2.97928134	1.20830218	0.22693105	0.949656315
chr21_40600425_40601362_-	BRWD1	5.658081082	1.996426596	1.652545541	1.208091727	0.227011982	0.949656315
chr9_33328578_33347115_+	NFX1	0.852379329	3.599227549	2.979291507	1.2080817	0.227015838	0.949656315
chr9_35228011_35243361_+	UNC13B	0.852142245	3.598691013	2.979299977	1.207898178	0.227086431	0.949656315
chr7_47436396_47440511_-	TNS3	0.850936712	3.596939289	2.979327654	1.207298997	0.227317017	0.949656315
chr13_42385360_42407667_-	VWA8	0.762248172	3.426306635	2.838065044	1.207268538	0.227328743	0.949656315
chr20_21306916_21349228_+	XRN2	4.258252109	-2.63453807	2.183517191	-1.206557054	0.227602774	0.949656315
chr2_203817281_203818857_+	CARF	1.875910408	-3.52212874	2.919370356	-1.206468625	0.22763685	0.949656315
chr19_34945164_34955036_+	UBA2	0.944554993	3.433457023	2.846051946	1.206392957	0.22766601	0.949656315
chr3_24338716_24359985_-	THRB	0.761475155	3.429223529	2.842770088	1.206296472	0.227703197	0.949656315
chr2_214174782_214182080_+	SPAG16	0.846569253	3.593694612	2.979379007	1.206189143	0.227744569	0.949656315
chr19_18258252_18258434_+	MAST3	2.590630696	2.470202192	2.048349582	1.205947566	0.227837709	0.949656315
chr4_128719741_128725242_+	HSPA4L	1.17539125	-3.576765155	2.970009006	-1.20429438	0.228475818	0.949656315
chr5_175923486_175927147_+	FAF2	1.047962239	-3.417729966	2.838001764	-1.204273376	0.228483933	0.949656315
chr1_198247090_198266370_+	NEK7	0.741345593	3.403758129	2.826426101	1.204262205	0.22848825	0.949656315
chr4_123193314_123210347_+	KIAA1109	0.85028025	3.587337109	2.979479965	1.20401451	0.22858397	0.949656315
chr5_122137563_122144050_+	SNX2	0.861147747	3.587262593	2.979481151	1.203989021	0.228593822	0.949656315
chr8_48815128_48842572_-	PRKDC	0.851747863	3.58725478	2.979481275	1.203986348	0.228594855	0.949656315
chr14_76248829_76259443_+	TTLL5	0.8518536	3.587221239	2.979481809	1.203974875	0.22859929	0.949656315
chr8_144770831_144772293_+	ZNF707	0.842614307	3.587153502	2.979482881	1.203951708	0.228608245	0.949656315
chr1_48771458_48825442_-	SPATA6	0.743140224	3.407267381	2.830275918	1.203864033	0.228642135	0.949656315
chr1_23356961_23377013_+	KDM1A	57.72155508	0.918985071	0.763511828	1.203629122	0.228732958	0.949656315
chr6_170162524_170169809_+	ERMARD	0.753325251	3.410299619	2.8333935	1.203609601	0.228740507	0.949656315
chr9_115014957_115060196_-	PTBP3	1.850215534	-3.500306433	2.908561685	-1.203449269	0.228802512	0.949656315
chr5_78251117_78281381_-	ARSB	0.84809186	3.584265126	2.979528903	1.202963704	0.228990366	0.949656315
chr15_50901777_50941082_-	TRPM7	1.182003957	-3.571870871	2.970054193	-1.202628181	0.229120237	0.949656315
chr5_228299_233760_+	SDHA	0.748086723	3.40507738	2.831803549	1.202441243	0.229192618	0.949656315
chr3_119222378_119232566_+	TIMMDC1	0.758321231	3.414248751	2.839709688	1.202323169	0.229238344	0.949656315
chr9_114178551_114206774_-	ECPAS	0.841953497	3.581849277	2.979567454	1.202137334	0.229310324	0.949656315
chr10_1118055_1151207_+	WDR37	1.06868363	-3.432605561	2.855445728	-1.202126003	0.229314713	0.949656315
chr12_80175594_80182563_-	PPP1R12A	0.839319787	3.581720495	2.979569511	1.202093283	0.229327389	0.949656315
chr2_114202540_114222750_+	CBWD2	0.764524276	3.426943628	2.850815558	1.202092369	0.229327743	0.949656315
chr3_123652519_123667979_-	CCDC14	0.851452994	3.581414793	2.979574402	1.201988711	0.229367902	0.949656315
chr4_39900008_39905811_-	PDS5A	0.840057482	3.581145966	2.979578691	1.201896757	0.229403531	0.949656315
chr4_20493383_20530722_+	SLIT2	1.773294224	-3.500929147	2.91362603	-1.201571207	0.229529702	0.949656315
chr1_145594038_145597054_-	POLR3C	0.845218305	3.579871435	2.979599075	1.201460782	0.22957251	0.949656315
chr19_45766370_45769539_+	MARK4	1.05699182	3.171525175	2.642186975	1.200340932	0.230006959	0.949656315
chr3_65415194_65439015_-	MAGI1	0.749061326	3.410303469	2.841238375	1.200287698	0.230027626	0.949656315
chr1_185931649_185939625_+	HMCN1	1.413298488	-3.48713199	2.905607905	-1.200138527	0.230085545	0.949656315
chr17_3955264_3968123_-	ZZEF1	1.183755694	-3.564490695	2.970122618	-1.20011567	0.230094421	0.949656315
chr22_41537051_41554504_+	EP300	1.173206101	-3.564340861	2.970124011	-1.20006466	0.230114229	0.949656315
chrY_4966255_4968748_+	PCDH11Y	0.640513965	3.154084138	2.628956008	1.199747782	0.23023731	0.949656315
chr16_58633139_58633415_-	CNOT1	0.849609961	3.574804758	2.979680258	1.199727638	0.230245136	0.949656315
chr16_11778020_11782301_-	TXNDC11	0.733466704	3.385420307	2.821908895	1.199691568	0.230259149	0.949656315
chr15_25511577_25524031_+	SNHG14	0.733466704	3.385420307	2.821908895	1.199691568	0.230259149	0.949656315
chr10_112540558_112559676_+	RBM20	0.839289127	3.574444944	2.979686028	1.199604559	0.230292955	0.949656315
chr16_14687157_14698083_-	PARN	0.835923112	3.574252189	2.979689122	1.199538624	0.230318576	0.949656315
chr4_129867161_129925031_-	SCLT1	0.736012699	3.387067311	2.823964286	1.19940161	0.230371822	0.949656315
chr2_136360069_136380302_+	R3HDM1	1.167430366	-3.561760623	2.970148018	-1.199186236	0.230455538	0.949656315
chr7_138261117_138266516_+	TRIM24	0.845007198	3.573213121	2.979705818	1.199183187	0.230456723	0.949656315
chr17_57987922_57992064_+	RPS6KB1	1.070499059	-3.44104389	2.869679986	-1.1991037	0.230487625	0.949656315
chrX_154736558_154774938_-	TMLHE	0.843551902	3.57295055	2.979710038	1.19909337	0.230491642	0.949656315
chr3_71348970_71542706_-	FOXP1	1.421038234	-3.183321445	2.65524432	-1.198880804	0.230574297	0.949656315
chr1_93159358_93170301_-	EVI5	1.163740643	-3.560556333	2.970159237	-1.198776244	0.230614962	0.949656315
chr2_212812154_212989628_-	ERBB4	0.8456071	3.572012407	2.97972512	1.198772458	0.230616435	0.949656315
chr17_37437641_37441826_-	FBXL20	2.922163922	-3.025658528	2.524836749	-1.198358084	0.230777643	0.949656315
chr2_203992503_203996855_+	NBEAL1	0.841559114	3.570155714	2.979754997	1.198137336	0.230863556	0.949656315
chr1_243675625_243736350_-	AKT3	3.314792337	2.814976761	2.350075885	1.197823772	0.230985631	0.949656315
chr12_101750331_101760477_+	UTP20	1.163211874	-3.556822751	2.970194078	-1.197505166	0.231109715	0.949656315
chr17_2568665_2579900_+	PAFAH1B1	0.842774582	3.568268439	2.979785405	1.19749175	0.231114941	0.949656315
chr12_99166819_99192783_-	ANKS1B	0.847766928	3.568133931	2.979787574	1.197445738	0.231132865	0.949656315
chr11_45883610_45893784_+	CRY2	0.747381403	3.393349608	2.834113439	1.197323142	0.231180628	0.949656315
chr7_90376995_90613556_+	CDK14	0.844761903	3.567368692	2.979799916	1.19718397	0.231234857	0.949656315
chr2_107446521_107460490_-	ST6GAL2	6.704963896	-1.760096668	1.470220135	-1.197165394	0.231242095	0.949656315
chr2_216292902_216299547_-	FN1	0.752059423	3.407287191	2.846701604	1.196924604	0.231335943	0.949656315
chr9_152033_172172_-	CBWD1	0.837213163	3.566226718	2.979818346	1.196793329	0.231387119	0.949656315
chr8_100146859_100205285_+	VPS13B	6.426066539	2.48922368	2.080032124	1.196723672	0.231414277	0.949656315
chr16_53301205_53302038_+	CHD9	1.012772442	3.427097003	2.864202804	1.196527354	0.23149083	0.949656315
chr6_17602820_17606244_+	FAM8A1	0.831764749	3.564818705	2.979841083	1.196311684	0.231574951	0.949656315
chr5_122923761_122927108_+	CSNK1G3	0.847026456	3.564783652	2.979841656	1.196299691	0.231579629	0.949656315
chr9_97822975_97845001_+	AOPEP	0.84454403	3.563990444	2.979854478	1.196028353	0.231685495	0.949656315
chr3_184566858_184588593_+	VPS8	0.832089547	3.563371503	2.979864482	1.19581663	0.231768125	0.949656315
chr15_49867207_49882204_-	FAM227B	0.843916707	3.562690625	2.979875505	1.195583714	0.23185905	0.949656315
chr12_121220457_121248689_-	SPPL3	0.845648333	3.562419048	2.979879901	1.195490814	0.231895323	0.949656315
chr15_44846750_44849848_+	EIF3J	0.829784013	3.562363897	2.979880788	1.19547195	0.231902689	0.949656315
chr5_95072592_95091465_+	RHOBTB3	1.160315035	-3.550521948	2.970253077	-1.195360077	0.231946377	0.949656315
chr10_12006007_12039756_-	UPF2	0.731606042	3.377896664	2.826245785	1.195188572	0.232013363	0.949656315
chr1_64603051_64608333_+	ROR1	1.244378045	3.43278823	2.872198943	1.195177736	0.232017595	0.949656315
chr1_46099160_46108171_-	GPBP1L1	0.837543128	3.559651972	2.979924735	1.194544255	0.23226514	0.949656315
chr10_128795011_128798571_+	DOCK1	0.836103686	3.559468362	2.979927713	1.194481446	0.232289694	0.949656315
chr13_28141776_28155940_-	LNX2	1.715916697	-3.468899034	2.904788122	-1.194200364	0.232399601	0.949656315
chr13_21955572_21995303_-	ZDHHC20	0.832271224	3.558267239	2.979947203	1.194070565	0.232450366	0.949656315
chr6_71242862_71248104_+	FAM135A	0.830863614	3.558198406	2.979948314	1.194047021	0.232459575	0.949656315
chr6_13638039_13659064_-	RANBP9	0.835658523	3.556778269	2.979971386	1.193561215	0.232649653	0.949656315
chr21_17150222_17191165_+	USP25	0.831789626	3.556462509	2.979976518	1.193453199	0.232691931	0.949656315
chr8_38865404_38884329_+	ADAM9	0.831789626	3.556462509	2.979976518	1.193453199	0.232691931	0.949656315
chr16_3556330_3562478_+	CLUAP1	0.832346782	3.556448481	2.97997674	1.193448403	0.232693808	0.949656315
chr3_78987750_78988077_-	ROBO1	0.911942648	3.133325374	2.625493556	1.193423373	0.232703606	0.949656315
chr8_71495398_71506825_-	TRAM1	0.835361967	3.556108735	2.979982269	1.193332179	0.232739305	0.949656315
chrX_114357089_114384633_-	LRCH2	0.747306839	3.400331604	2.849683946	1.193231133	0.232778865	0.949656315
chr8_13356557_13357705_-	DLC1	0.826001503	3.555442471	2.979993096	1.193104264	0.232828542	0.949656315
chr4_139993019_139994721_-	ELF2	1.180806269	3.181164527	2.666528883	1.192998338	0.232870024	0.949656315
chr3_69351493_69362668_-	FRMD4B	0.844080862	3.5546026	2.980006761	1.192816958	0.232941067	0.949656315
chrX_16685636_16709743_-	CTPS2	0.844080862	3.5546026	2.980006761	1.192816958	0.232941067	0.949656315
chrX_83351201_83362733_-	RPS6KA6	0.844080862	3.5546026	2.980006761	1.192816958	0.232941067	0.949656315
chr17_40474302_40478217_-	STAT3	0.844080862	3.5546026	2.980006761	1.192816958	0.232941067	0.949656315
chr17_65944196_65972074_+	BPTF	0.844080862	3.5546026	2.980006761	1.192816958	0.232941067	0.949656315
chr15_35174702_35256491_-	AQR	0.844080862	3.5546026	2.980006761	1.192816958	0.232941067	0.949656315
chr15_72180344_72197347_-	MYO9A	0.844080862	3.5546026	2.980006761	1.192816958	0.232941067	0.949656315
chr1_236987418_237026854_+	MTR	0.844080862	3.5546026	2.980006761	1.192816958	0.232941067	0.949656315
chr5_40764615_40767792_-	PRKAA1	0.844080862	3.5546026	2.980006761	1.192816958	0.232941067	0.949656315
chr5_98209296_98215432_-	CHD1	0.844080862	3.5546026	2.980006761	1.192816958	0.232941067	0.949656315
chr4_86844800_86863426_+	ARHGAP24	0.844080862	3.5546026	2.980006761	1.192816958	0.232941067	0.949656315
chr4_123200929_123230619_+	KIAA1109	0.844080862	3.5546026	2.980006761	1.192816958	0.232941067	0.949656315
chr2_37341873_37364160_-	EIF2AK2	0.844080862	3.5546026	2.980006761	1.192816958	0.232941067	0.949656315
chr8_38103750_38117665_+	DDHD2	0.844080862	3.5546026	2.980006761	1.192816958	0.232941067	0.949656315
chr8_133816063_133837616_+	PHF20L1	0.844080862	3.5546026	2.980006761	1.192816958	0.232941067	0.949656315
chr4_120156444_120194863_+	USP53	1.162847333	-3.542180818	2.970331573	-1.19252034	0.23305728	0.949656315
chr9_88437794_88457794_+	LOC389765	1.162847333	-3.542180818	2.970331573	-1.19252034	0.23305728	0.949656315
chr8_18725183_18730243_-	PSD3	0.822995123	3.552485248	2.980041243	1.192092645	0.233224921	0.949656315
chr6_151669845_151674887_+	AKAP12	0.896877649	3.129752082	2.62637597	1.191661863	0.233393857	0.949656315
chr5_141515294_141524241_+	NDFIP1	0.837459638	3.550380899	2.98007557	1.191372774	0.233507276	0.949656315
chr3_197557640_197598333_+	LRCH3	1.143485257	-3.538678532	2.970364665	-1.191327979	0.233524854	0.949656315
chr5_93978977_93990457_+	SLF1	4.477640894	-3.089493428	2.593562811	-1.191215966	0.233568813	0.949656315
chr20_34389412_34435356_+	PHF20	1.144581661	-3.53706085	2.970379977	-1.190777233	0.233741049	0.949656315
chr15_51276218_51291459_+	AP4E1	1.151467795	-3.536499969	2.97038529	-1.190586279	0.233816041	0.949656315
chr12_32861086_32871697_+	DNM1L	0.825797683	3.547350044	2.980125088	1.190335955	0.233914374	0.949656315
chr22_36142519_36161530_-	RBFOX2	3.186656419	-3.027199346	2.543204387	-1.190309108	0.233924922	0.949656315
chr1_42744018_42776781_-	FOXJ3	0.830838413	3.546190046	2.980144068	1.189939132	0.234070316	0.949656315
chr6_592468_619543_-	EXOC2	0.826898514	3.545064495	2.980162498	1.189554092	0.234221698	0.949656315
chr5_6651954_6663079_+	SRD5A1	1.143061604	-3.531973942	2.970428236	-1.18904537	0.234421814	0.949656315
chr16_4867598_4882913_-	GLYR1	0.825645313	3.543321949	2.980191059	1.188957983	0.234456201	0.949656315
chr2_37283582_37284623_-	HEATR5B	0.825645313	3.543321949	2.980191059	1.188957983	0.234456201	0.949656315
chr4_56756388_56763066_+	EXOC1	0.824217188	3.542023811	2.980212351	1.188513902	0.234631006	0.949656315
chr3_69091957_69093746_-	TMF1	1.148135659	-3.530009911	2.970446914	-1.188376703	0.234685031	0.949656315
chr5_134010304_134018172_+	SEC24A	0.82651814	3.540706374	2.980233993	1.188063213	0.234808506	0.949656315
chr4_170076630_170077830_-	SH3RF1	47.13278958	1.014874717	0.854285065	1.187981341	0.234840761	0.949656315
chr17_45662865_45668247_+	NPEPPS	1.336315809	-3.425830278	2.88378572	-1.187962841	0.23484805	0.949656315
chr1_233296028_233372726_-	PCNX2	0.822968149	3.54001055	2.980245427	1.187825176	0.234902293	0.949656315
chr6_42789755_42797910_+	BICRAL	0.725037731	3.360707781	2.829466938	1.187752978	0.234930745	0.949656315
chr14_23547359_23551045_-	ACIN1	1.133575439	-3.526418147	2.970481136	-1.18715386	0.235166937	0.949656315
chr1_78248922_78309092_+	MIGA1	1.133575439	-3.526418147	2.970481136	-1.18715386	0.235166937	0.949656315
chr19_10906047_10909248_+	DNM2	1.066088331	3.124391465	2.632072478	1.187046136	0.235209423	0.949656315
chr20_5155828_5159602_+	CDS2	0.816865696	3.537542537	2.980286023	1.186980884	0.235235161	0.949656315
chr2_32639836_32641231_+	BIRC6	0.816865696	3.537542537	2.980286023	1.186980884	0.235235161	0.949656315
chr10_32759991_32762951_+	CCDC7	0.821314056	3.536391461	2.980304989	1.186587102	0.235390526	0.949656315
chr11_36516525_36518816_-	TRAF6	0.825707698	3.535408622	2.98032119	1.186250876	0.23552324	0.949656315
chr6_629834_637861_-	EXOC2	0.848663997	3.098750581	2.612318359	1.186207098	0.235540524	0.949656315
chr5_137320945_137354835_-	FAM13B	1.770363391	-3.168760795	2.67177215	-1.186014606	0.235616531	0.949656315
chr13_45578439_45602138_+	GPALPP1	0.818905513	3.534297774	2.980339513	1.185870857	0.235673304	0.949656315
chr11_17167214_17172202_-	PIK3C2A	1.11907313	-3.520810035	2.970534738	-1.185244525	0.23592078	0.949656315
chr6_74190397_74202075_+	MTO1	0.818574988	3.531852377	2.9803799	1.185034289	0.23600389	0.949656315
chr2_24480756_24535244_-	ITSN2	0.815402678	3.531653905	2.980383175	1.184966394	0.236030734	0.949656315
chr8_120800577_120810086_-	TAF2	2.609840221	2.565510787	2.165094101	1.184941932	0.236040407	0.949656315
chr2_48869540_48874181_+	STON1-GTF2A1L	0.826385674	3.530701333	2.980398934	1.184640517	0.23615961	0.949656315
chr14_64465631_64467437_+	SYNE2	0.806871348	3.530533416	2.980401705	1.184583075	0.236182332	0.949656315
chr2_135694410_135705469_+	CCNT2	0.714859514	3.353162401	2.830709414	1.184566097	0.236189048	0.949656315
chr10_15561288_15634303_-	ITGA8	0.811387252	3.530174763	2.98040764	1.184460379	0.236230871	0.949656315
chr1_44773981_44785416_-	ERI3	1.140131502	-3.518157428	2.970560163	-1.184341415	0.236277941	0.949656315
chr15_93492181_93510743_+	CHD2	1.140481649	-3.518052453	2.97056117	-1.184305676	0.236292083	0.949656315
chr2_24521533_24523040_-	ITSN2	0.815455768	3.529504579	2.980418739	1.184231106	0.236321592	0.949656315
chr6_107824860_107854814_+	SOBP	0.728177688	3.36659787	2.843188805	1.184092264	0.236376542	0.949656315
chr2_170871790_170912094_+	UBR3	0.811593509	3.528359413	2.980437699	1.183839345	0.236476664	0.949656315
chr14_88962756_88974364_-	PTPN21	2.355179398	3.204707714	2.707297327	1.183729501	0.236520157	0.949656315
chr15_86207793_86213061_+	AKAP13	6.695195971	2.489275079	2.103019504	1.183667139	0.236544852	0.949656315
chr11_94178975_94180604_-	MRE11	4.238587672	-2.633278954	2.225148548	-1.183417151	0.236643864	0.949656315
chr7_6861911_6864368_-	CCZ1B	0.823745467	3.525584877	2.98048372	1.182890164	0.23685268	0.949656315
chr21_38480691_38511014_+	TTC3	0.725948125	3.351934698	2.83376976	1.182853577	0.236867183	0.949656315
chr1_155490890_155491409_-	ASH1L	0.813299003	3.524951083	2.980494243	1.182673341	0.236938634	0.949656315
chr10_98303832_98325183_-	TM9SF3	1.482018407	-3.211121859	2.716106819	-1.182251683	0.237105851	0.949656315
chr3_132294615_132324049_-	ACAD11	0.811335524	3.523671344	2.980515499	1.182235538	0.237112255	0.949656315
chr13_48830312_48832372_+	ITM2B	1.123611655	-3.510028662	2.970638364	-1.181573868	0.237374827	0.949656315
chr1_206770449_206773662_-	EIF2D	1.131273118	-3.508304375	2.970655008	-1.180986808	0.237607964	0.949656315
chr1_225688693_225702602_-	ENAH	0.806433029	3.519666522	2.980582159	1.18086546	0.237656175	0.949656315
chr2_15629017_15651474_-	NBAS	2.215537363	-2.967418322	2.51302133	-1.180817006	0.237675427	0.949656315
chr12_46325288_46345510_-	SCAF11	0.732188088	3.361439901	2.847216494	1.180605657	0.237759415	0.949656315
chr17_67270099_67280213_-	ABCA5	0.713987511	3.341386896	2.830410445	1.180530867	0.237789141	0.949656315
chr20_35288739_35299800_-	NDRG3	0.725737695	3.346979864	2.836890451	1.17980582	0.238077454	0.949656315
chrX_20150299_20156740_-	EIF1AX	0.815453368	3.515653074	2.980649151	1.179492418	0.238202154	0.949656315
chr3_16399438_16411786_-	RFTN1	1.141061355	-3.50338138	2.970702635	-1.179310692	0.238274482	0.949656315
chr2_170394522_170401345_-	FASTKD1	0.702564809	3.331169112	2.825500591	1.178965994	0.238411717	0.949656315
chr14_21870115_21871822_-	CHD8	0.808233072	3.513781876	2.980680445	1.178852259	0.238457011	0.949656315
chr1_25124232_25153607_+	CLIC4	0.809261549	3.513549022	2.980684342	1.178772597	0.238488739	0.949656315
chr5_125805368_125813479_+	GRAMD2B	1.120225819	-3.501570669	2.970720193	-1.178694203	0.238519965	0.949656315
chr9_108125101_108137016_+	SLC44A1	0.814520457	3.512870977	2.980695694	1.178540629	0.238581145	0.949656315
chr15_76957993_77057979_-	SCAPER	1.115084475	-3.500711517	2.970728532	-1.178401688	0.238636505	0.949656315
chr2_196544755_196548630_+	SLC39A10	1.131255182	-3.50056968	2.970729909	-1.178353397	0.238655748	0.949656315
chr16_65015950_65026937_-	CDH11	1.362673303	-3.143532522	2.66774701	-1.178347313	0.238658173	0.949656315
chr10_74831786_74834673_-	P4HA1	0.705679367	3.329465897	2.825705998	1.178277534	0.238685981	0.949656315
chr12_109212024_109217137_-	SSH1	0.843215896	2.669992899	2.266083974	1.178240934	0.238700568	0.949656315
chr13_33327469_33347462_+	PDS5B	0.80715469	3.511474018	2.980719097	1.17806271	0.238771607	0.949656315
chr11_68527692_68529155_-	CPT1A	0.79877105	3.510773526	2.980730835	1.177823064	0.238867152	0.949656315
chr13_100909848_100925600_+	PCCA	6.158529389	-2.246759947	1.907975837	-1.177562055	0.238971245	0.949656315
chr4_2883624_2896458_+	ADD1	0.814529432	3.509891273	2.98074564	1.17752123	0.238987529	0.949656315
chr2_170387096_170401345_-	FASTKD1	0.814529432	3.509891273	2.98074564	1.17752123	0.238987529	0.949656315
chr14_50199421_50210523_+	KLHDC1	0.725698065	3.355259767	2.849736762	1.177392878	0.239038731	0.949656315
chr17_5356899_5358591_-	DHX33	0.810873429	3.506893198	2.980795998	1.17649554	0.239396913	0.949656315
chr9_88648196_88661487_-	GOLM1	0.810873429	3.506893198	2.980795998	1.17649554	0.239396913	0.949656315
chr3_9488733_9495552_+	SETD5	0.808690485	3.506631739	2.980800388	1.176406093	0.239432638	0.949656315
chr3_44396230_44442826_+	TCAIM	0.808690485	3.506631739	2.980800388	1.176406093	0.239432638	0.949656315
chr3_81691931_81699072_-	GBE1	0.808690485	3.506631739	2.980800388	1.176406093	0.239432638	0.949656315
chr3_142242834_142257467_-	ATR	0.808690485	3.506631739	2.980800388	1.176406093	0.239432638	0.949656315
chr3_193333462_193360838_+	OPA1	0.808690485	3.506631739	2.980800388	1.176406093	0.239432638	0.949656315
chrY_15409586_15448215_-	UTY	0.808690485	3.506631739	2.980800388	1.176406093	0.239432638	0.949656315
chrX_71681853_71708891_-	HDAC8	0.808690485	3.506631739	2.980800388	1.176406093	0.239432638	0.949656315
chr13_20625572_20657916_+	ZMYM2	0.808690485	3.506631739	2.980800388	1.176406093	0.239432638	0.949656315
chr13_101828650_101944717_-	NALCN	0.808690485	3.506631739	2.980800388	1.176406093	0.239432638	0.949656315
chr11_3712576_3714605_-	NUP98	0.808690485	3.506631739	2.980800388	1.176406093	0.239432638	0.949656315
chr10_74790028_74806859_-	P4HA1	0.808690485	3.506631739	2.980800388	1.176406093	0.239432638	0.949656315
chr10_124159858_124177484_+	PLEKHA1	0.808690485	3.506631739	2.980800388	1.176406093	0.239432638	0.949656315
chr17_57125043_57161450_-	TRIM37	0.808690485	3.506631739	2.980800388	1.176406093	0.239432638	0.949656315
chr16_11846524_11852395_-	ZC3H7A	0.808690485	3.506631739	2.980800388	1.176406093	0.239432638	0.949656315
chr15_64204106_64231560_-	DAPK2	0.808690485	3.506631739	2.980800388	1.176406093	0.239432638	0.949656315
chr14_45686221_45687657_-	MIS18BP1	0.808690485	3.506631739	2.980800388	1.176406093	0.239432638	0.949656315
chr14_50930769_50943024_-	MAP4K5	0.808690485	3.506631739	2.980800388	1.176406093	0.239432638	0.949656315
chr18_3126698_3131494_-	MYOM1	0.808690485	3.506631739	2.980800388	1.176406093	0.239432638	0.949656315
chr7_112108035_112112916_+	IFRD1	0.808690485	3.506631739	2.980800388	1.176406093	0.239432638	0.949656315
chr1_22062938_22073642_-	USP48	0.808690485	3.506631739	2.980800388	1.176406093	0.239432638	0.949656315
chr1_94924162_94941293_+	ABCD3	0.808690485	3.506631739	2.980800388	1.176406093	0.239432638	0.949656315
chr21_30677524_30702014_+	BACH1	0.808690485	3.506631739	2.980800388	1.176406093	0.239432638	0.949656315
chr6_13185030_13228295_+	PHACTR1	0.808690485	3.506631739	2.980800388	1.176406093	0.239432638	0.949656315
chr6_56989531_57025950_+	ZNF451	0.808690485	3.506631739	2.980800388	1.176406093	0.239432638	0.949656315
chr6_90571844_90578801_+	CASP8AP2	0.808690485	3.506631739	2.980800388	1.176406093	0.239432638	0.949656315
chr4_151119153_151142937_+	DCLK2	0.808690485	3.506631739	2.980800388	1.176406093	0.239432638	0.949656315
chr2_29344239_29368233_+	CLIP4	0.808690485	3.506631739	2.980800388	1.176406093	0.239432638	0.949656315
chr2_114475329_114503916_-	SLC35F5	0.808690485	3.506631739	2.980800388	1.176406093	0.239432638	0.949656315
chr2_204000399_204045235_+	NBEAL1	0.808690485	3.506631739	2.980800388	1.176406093	0.239432638	0.949656315
chr2_212530047_212615429_-	ERBB4	0.808690485	3.506631739	2.980800388	1.176406093	0.239432638	0.949656315
chr9_33971648_34017187_-	UBAP2	0.908408571	3.355837541	2.853267623	1.176138373	0.239539586	0.949656315
chr9_15474006_15490122_-	PSIP1	1.816615842	2.94653911	2.505814632	1.175880719	0.239642545	0.949656315
chr1_42693553_42744343_-	FOXJ3	0.808327434	3.504799489	2.980831226	1.175779245	0.239683102	0.949656315
chr1_236341713_236347206_+	GPR137B	0.808327434	3.504799489	2.980831226	1.175779245	0.239683102	0.949656315
chr1_22007300_22021714_-	USP48	1.121290104	-3.492505058	2.970808428	-1.175607631	0.239751705	0.949656315
chr1_67411832_67442405_+	MIER1	0.795553799	3.503152294	2.98085897	1.175215711	0.239908426	0.949656315
chr2_95766218_95775786_-	MRPS5	0.795553799	3.503152294	2.98085897	1.175215711	0.239908426	0.949656315
chr18_33721099_33744630_+	ELP2	0.79874039	3.502760462	2.980865576	1.175081657	0.239962048	0.949656315
chr6_1930336_2117790_-	GMDS	0.79874039	3.502760462	2.980865576	1.175081657	0.239962048	0.949656315
chr7_102603979_102669865_-	FBXL13	0.706257043	3.32610771	2.83306851	1.174030101	0.240382969	0.949656315
chr17_80521229_80526077_+	FOXK2	2.863935336	2.360984876	2.011083051	1.173986761	0.240400329	0.949656315
chr6_74345104_74354326_-	SLC17A5	0.805058363	3.499518122	2.980920314	1.173972382	0.240406088	0.949656315
chr1_243727021_243736350_-	AKT3	1.118154931	-3.487684586	2.970855568	-1.17396639	0.240408488	0.949656315
chr8_141828375_141856777_-	PTK2	0.793965424	3.497947631	2.980946861	1.173435084	0.240621375	0.949656315
chr10_14938844_14939516_+	SUV39H2	0.700048331	3.318200771	2.82844266	1.17315469	0.240733778	0.949656315
chr19_2189730_2191239_+	DOT1L	0.802915794	3.496611904	2.980969474	1.172978098	0.240804589	0.949656315
chr4_39301640_39304771_-	RFC1	5.53490948	2.342018523	1.997051321	1.172738276	0.240900777	0.949656315
chr17_17163614_17168295_-	COPS3	0.791419429	3.495884767	2.980981783	1.172729329	0.240904366	0.949656315
chr1_24840803_24841057_+	RCAN3	0.9465434	3.347986684	2.85543499	1.172496203	0.240997896	0.949656315
chr2_183817132_183818059_-	NCKAP1	13.67887479	1.91857143	1.636315611	1.17249473	0.240998487	0.949656315
chrX_18582596_18638086_+	CDKL5	1.109520764	-3.482633161	2.970905133	-1.172246506	0.241098102	0.949656315
chr14_89042183_89044484_+	ZC3H14	0.797880347	3.494058147	2.981012753	1.172104394	0.241155146	0.949656315
chr5_37243114_37247847_-	CPLANE1	0.797880347	3.494058147	2.981012753	1.172104394	0.241155146	0.949656315
chr14_34398281_34400421_-	EGLN3	0.78846376	3.492662331	2.981036434	1.171626851	0.241346903	0.949656315
chr17_57153007_57168701_-	TRIM37	1.106578429	-3.480166334	2.970929399	-1.171406609	0.241435377	0.949656315
chr15_54542422_54557694_+	UNC13C	0.806678582	3.491405638	2.981057786	1.1711969	0.241519641	0.949656315
chr16_11979037_11984996_-	GSPT1	0.804641368	3.490387139	2.981075099	1.170848443	0.241659702	0.949656315
chr22_38626674_38642106_-	TMEM184B	2.462961237	2.742406189	2.342422049	1.170756649	0.241696608	0.949656315
chr9_36246027_36249394_-	GNE	1.105187837	-3.47720775	2.970958558	-1.170399278	0.241840326	0.949656315
chr5_43609244_43653315_+	NNT	0.791867734	3.488922936	2.981100003	1.1703475	0.241861154	0.949656315
chr2_74392344_74399879_-	MOB1A	0.792475278	3.487773013	2.981119584	1.169954077	0.24201945	0.949656315
chr15_42957450_42961535_+	STARD9	1.844018035	-3.131290015	2.677707055	-1.169392301	0.24224561	0.949656315
chr13_115007595_115012479_+	CDC16	0.785134532	3.48560912	2.981156473	1.169213743	0.242317525	0.949656315
chr7_38247047_38259261_+	STARD3NL	0.788607215	3.485273752	2.981162196	1.169099003	0.242363745	0.949656315
chr6_108232549_108246136_-	SEC63	0.700616941	3.310775036	2.832114816	1.169011587	0.242398963	0.949656315
chr5_150439878_150443308_-	TNIP1	0.788302984	3.484926256	2.981168126	1.168980114	0.242411643	0.949656315
chr1_169767997_169777070_+	C1orf112	0.786417992	3.484534318	2.981174817	1.16884602	0.242465675	0.949656315
chr3_23942298_23942540_-	NKIRAS1	0.802522773	3.484226885	2.981180066	1.168740837	0.242508063	0.949656315
chr3_184642649_184717649_+	VPS8	0.802522773	3.484226885	2.981180066	1.168740837	0.242508063	0.949656315
chrX_48834716_48841815_-	GRIPAP1	0.802522773	3.484226885	2.981180066	1.168740837	0.242508063	0.949656315
chrX_54255146_54265532_-	WNK3	0.802522773	3.484226885	2.981180066	1.168740837	0.242508063	0.949656315
chr11_94203636_94226072_-	MRE11	0.802522773	3.484226885	2.981180066	1.168740837	0.242508063	0.949656315
chr10_71119652_71124658_+	HK1	0.802522773	3.484226885	2.981180066	1.168740837	0.242508063	0.949656315
chr15_25599499_25660989_-	UBE3A	0.802522773	3.484226885	2.981180066	1.168740837	0.242508063	0.949656315
chr14_50732075_50750751_-	L2HGDH	0.802522773	3.484226885	2.981180066	1.168740837	0.242508063	0.949656315
chr7_34981376_34989510_-	DPY19L1	0.802522773	3.484226885	2.981180066	1.168740837	0.242508063	0.949656315
chr1_36505390_36506042_+	AGO3	0.802522773	3.484226885	2.981180066	1.168740837	0.242508063	0.949656315
chr1_51910560_51913807_-	EPS15	0.802522773	3.484226885	2.981180066	1.168740837	0.242508063	0.949656315
chr1_111434013_111435155_+	CD53	0.802522773	3.484226885	2.981180066	1.168740837	0.242508063	0.949656315
chr1_220276788_220298681_+	IARS2	0.802522773	3.484226885	2.981180066	1.168740837	0.242508063	0.949656315
chr1_235976270_235996967_-	LYST	0.802522773	3.484226885	2.981180066	1.168740837	0.242508063	0.949656315
chr20_3193814_3199278_+	ITPA	0.802522773	3.484226885	2.981180066	1.168740837	0.242508063	0.949656315
chr20_33711692_33714178_-	EDEM2	0.802522773	3.484226885	2.981180066	1.168740837	0.242508063	0.949656315
chr9_113217869_113234603_-	SVEP1	0.802522773	3.484226885	2.981180066	1.168740837	0.242508063	0.949656315
chr9_137591754_137593179_+	COL5A1	0.802522773	3.484226885	2.981180066	1.168740837	0.242508063	0.949656315
chr6_69684654_69728391_+	ADGRB3	0.802522773	3.484226885	2.981180066	1.168740837	0.242508063	0.949656315
chr6_96973172_96984266_+	UFL1	0.802522773	3.484226885	2.981180066	1.168740837	0.242508063	0.949656315
chr6_144843115_145124283_+	UTRN	0.802522773	3.484226885	2.981180066	1.168740837	0.242508063	0.949656315
chr5_134118634_134126242_+	DDX46	0.802522773	3.484226885	2.981180066	1.168740837	0.242508063	0.949656315
chr4_71888083_71889423_+	DCK	0.802522773	3.484226885	2.981180066	1.168740837	0.242508063	0.949656315
chr2_230723487_230724290_-	TRIP12	0.802522773	3.484226885	2.981180066	1.168740837	0.242508063	0.949656315
chr10_112640990_112650428_+	PDCD4	5.772622888	2.434229622	2.083090257	1.168566563	0.242578306	0.949656315
chr15_28090104_28117068_-	OCA2	0.784528812	3.483694621	2.981189157	1.168558732	0.242581463	0.949656315
chr2_228356262_228401709_+	AGFG1	0.998056556	-3.347038191	2.864467514	-1.168467848	0.242618101	0.949656315
chr3_123471177_123512691_-	MYLK	0.792814417	3.482573332	2.981208325	1.1681751	0.242736142	0.949656315
chr1_203651869_203652526_+	ATP2B4	0.792814417	3.482573332	2.981208325	1.1681751	0.242736142	0.949656315
chr2_71582848_71597135_+	ZNF638	0.694894686	3.307886449	2.831944668	1.168061822	0.242781829	0.949656315
chr1_179033061_179033631_+	FAM20B	0.779629796	3.480007581	2.98125222	1.167297271	0.24309034	0.949656315
chr7_90355880_90377090_+	CDK14	0.79013168	3.478648836	2.981275507	1.166832394	0.243278062	0.949656315
chr11_34107610_34113603_+	CAPRIN1	0.787268454	3.47675081	2.981308057	1.166183012	0.243540459	0.949656315
chr20_57242545_57248767_+	STX16-NPEPL1	0.702432675	3.304982433	2.83417032	1.166119908	0.243565969	0.949656315
chr9_130073914_130083057_+	GARNL3	0.796910901	3.476342897	2.981315066	1.166043447	0.24359688	0.949656315
chr7_6624646_6624891_+	ZDHHC4	0.883496489	3.335055071	2.861240525	1.165597594	0.243777181	0.949656315
chr1_162535801_162536138_+	UAP1	0.793600288	3.474327434	2.981349692	1.165353881	0.243875777	0.949656315
chr7_148495663_148496480_+	CUL1	1.082144316	-3.461786714	2.971111496	-1.165148706	0.243958805	0.949656315
chr2_73716760_73747143_+	ALMS1	1.091388483	-3.461405373	2.971115299	-1.165018865	0.244011357	0.949656315
chr10_70100930_70101608_+	HNRNPH3	0.718134206	3.325572103	2.854763518	1.164920345	0.244051237	0.949656315
chr17_15978847_15984041_-	NCOR1	0.790289676	3.472320538	2.981384219	1.164667243	0.244153713	0.949656315
chr20_33027959_33050026_+	ITCH	0.790289676	3.472320538	2.981384219	1.164667243	0.244153713	0.949656315
chr5_108290429_108382899_+	FER	0.788330789	3.470916195	2.981408408	1.16418676	0.244348335	0.949656315
chr15_77046148_77059429_-	SCAPER	1.088497629	-3.458921964	2.971140085	-1.164173302	0.244353787	0.949656315
chr9_123924133_123933826_+	CNTRL	0.786979064	3.470322578	2.981418639	1.163983659	0.244430634	0.949656315
chr6_149893420_149903739_+	GINM1	0.946605861	3.321159283	2.853391409	1.163934002	0.244450759	0.949656315
chr2_42867312_42909729_+	MTA3	1.242385916	3.33376895	2.865003048	1.163617942	0.244578877	0.949656315
chr6_83880023_83896794_-	PGM3	1.080964509	-3.457202877	2.971157268	-1.163587978	0.244591026	0.949656315
chr17_45660107_45669911_+	NPEPPS	0.783897877	3.4674349	2.98146847	1.162995663	0.244831262	0.949656315
chr8_132952745_132958880_+	EFR3A	2.883055658	2.37915947	2.046280647	1.162675058	0.244961365	0.949656315
chr14_81651874_81670448_-	GTF2A1	0.785803294	3.466102254	2.9814915	1.162539706	0.245016306	0.949656315
chr8_30565588_30569605_-	GSR	1.088026568	-3.452825149	2.971201115	-1.16209742	0.245195895	0.949656315
chr15_43294752_43309379_-	UBR1	0.784978001	3.464231507	2.981523865	1.161899641	0.245276233	0.949656315
chr17_78301615_78306431_+	RNF213	0.687367191	3.288346443	2.830438301	1.161779942	0.245324864	0.949656315
chr1_91840914_91851391_-	HFM1	2.579521678	-3.179143612	2.736570033	-1.161725655	0.245346921	0.949656315
[truncated: 20,437 more rows]
