# Supplementary material for: Identification of pathological-related and diagnostic potential circular RNAs in Stanford type A aortic dissection
Source: Front Cardiovasc Med. 2023 Jan 13;9:1074835. doi: 10.3389/fcvm.2022.1074835 (PMC9880160; doi:10.3389/fcvm.2022.1074835)
Supplement: Supplementary file 4 [file Data_Sheet_3.CSV]

circRNA	target.miRNA	parental_gene
chr12_31854796_31862359_-	hsa-miR-1273h-5p	AMN1
chr12_31854796_31862359_-	hsa-miR-30b-3p	AMN1
chr12_31854796_31862359_-	hsa-miR-195-5p	AMN1
chr12_31854796_31862359_-	hsa-miR-4722-5p	AMN1
chr12_31854796_31862359_-	hsa-miR-424-5p	AMN1
chr12_31854796_31862359_-	hsa-miR-1299	AMN1
chr12_31854796_31862359_-	hsa-miR-16-5p	AMN1
chr12_31854796_31862359_-	hsa-miR-1285-5p	AMN1
chr12_31854796_31862359_-	hsa-miR-2278	AMN1
chr12_31854796_31862359_-	hsa-miR-548c-3p	AMN1
chr12_31854796_31862359_-	hsa-miR-27a-5p	AMN1
chr12_31854796_31862359_-	hsa-miR-4524b-3p	AMN1
chr12_31854796_31862359_-	hsa-miR-6893-5p	AMN1
chr12_31854796_31862359_-	hsa-miR-4660	AMN1
chr12_31854796_31862359_-	hsa-miR-4670-3p	AMN1
chr12_31854796_31862359_-	hsa-miR-15a-5p	AMN1
chr12_31854796_31862359_-	hsa-miR-622	AMN1
chr12_31854796_31862359_-	hsa-miR-642b-5p	AMN1
chr12_31854796_31862359_-	hsa-miR-8060	AMN1
chr12_31854796_31862359_-	hsa-miR-15b-5p	AMN1
chr12_31854796_31862359_-	hsa-miR-4425	AMN1
chr12_31854796_31862359_-	hsa-miR-7850-5p	AMN1
chr12_31854796_31862359_-	hsa-miR-4529-3p	AMN1
chr12_31854796_31862359_-	hsa-miR-516b-5p	AMN1
chr12_31854796_31862359_-	hsa-miR-6780a-5p	AMN1
chr9_114341075_114348445_-	hsa-miR-26a-5p	PTGR1
chr9_114341075_114348445_-	hsa-miR-450b-5p	PTGR1
chr9_114341075_114348445_-	hsa-miR-4676-3p	PTGR1
chr9_114341075_114348445_-	hsa-miR-6806-5p	PTGR1
chr9_114341075_114348445_-	hsa-miR-2355-5p	PTGR1
chr9_114341075_114348445_-	hsa-miR-3926	PTGR1
chr9_114341075_114348445_-	hsa-miR-6720-5p	PTGR1
chr9_114341075_114348445_-	hsa-miR-6884-3p	PTGR1
chr9_114341075_114348445_-	hsa-miR-26b-5p	PTGR1
chr9_114341075_114348445_-	hsa-miR-6514-5p	PTGR1
chr9_114341075_114348445_-	hsa-miR-3973	PTGR1
chr9_114341075_114348445_-	hsa-miR-3913-3p	PTGR1
chr9_114341075_114348445_-	hsa-miR-6776-3p	PTGR1
chr9_114341075_114348445_-	hsa-miR-7156-3p	PTGR1
chr9_114341075_114348445_-	hsa-miR-20a-3p	PTGR1
chr9_114341075_114348445_-	hsa-miR-4465	PTGR1
chr9_114341075_114348445_-	hsa-miR-4758-3p	PTGR1
chr9_114341075_114348445_-	hsa-miR-2115-3p	PTGR1
chr9_114341075_114348445_-	hsa-miR-221-3p	PTGR1
chr9_114341075_114348445_-	hsa-miR-221-5p	PTGR1
chr9_114341075_114348445_-	hsa-miR-324-3p	PTGR1
chr9_114341075_114348445_-	hsa-miR-335-3p	PTGR1
chr9_114341075_114348445_-	hsa-miR-4799-3p	PTGR1
chr9_114341075_114348445_-	hsa-miR-5703	PTGR1
chr9_114341075_114348445_-	hsa-miR-449c-5p	PTGR1
chr9_114341075_114348445_-	hsa-miR-454-3p	PTGR1
chr9_114341075_114348445_-	hsa-miR-7161-3p	PTGR1
chr9_114341075_114348445_-	hsa-miR-1254	PTGR1
chr9_114341075_114348445_-	hsa-miR-3670	PTGR1
chr9_114341075_114348445_-	hsa-miR-4712-5p	PTGR1
chr9_114341075_114348445_-	hsa-miR-4780	PTGR1
chr9_114341075_114348445_-	hsa-miR-4432	PTGR1
chr9_114341075_114348445_-	hsa-miR-3190-5p	PTGR1
chr9_114341075_114348445_-	hsa-miR-3664-5p	PTGR1
chr9_114341075_114348445_-	hsa-miR-374a-3p	PTGR1
chr9_114341075_114348445_-	hsa-miR-6856-3p	PTGR1
chr15_63845913_63855207_+	hsa-miR-301a-5p	USP3
chr15_63845913_63855207_+	hsa-miR-7156-5p	USP3
chr15_63845913_63855207_+	hsa-miR-3163	USP3
chr15_63845913_63855207_+	hsa-miR-6504-5p	USP3
chr15_63845913_63855207_+	hsa-miR-4803	USP3
chr15_63845913_63855207_+	hsa-miR-141-5p	USP3
chr15_63845913_63855207_+	hsa-miR-548p	USP3
chr15_63845913_63855207_+	hsa-miR-6893-3p	USP3
chr15_63845913_63855207_+	hsa-miR-2115-5p	USP3
chr15_63845913_63855207_+	hsa-miR-548o-3p	USP3
chr15_63845913_63855207_+	hsa-miR-6874-3p	USP3
chr15_63845913_63855207_+	hsa-miR-891a-3p	USP3
chr15_63845913_63855207_+	hsa-miR-4633-5p	USP3
chr15_63845913_63855207_+	hsa-miR-1236-5p	USP3
chr15_63845913_63855207_+	hsa-miR-6735-3p	USP3
chr15_63845913_63855207_+	hsa-miR-6830-3p	USP3
chr15_63845913_63855207_+	hsa-miR-1915-5p	USP3
chr15_63845913_63855207_+	hsa-miR-320a	USP3
chr15_63845913_63855207_+	hsa-miR-320b	USP3
chr15_63845913_63855207_+	hsa-miR-320c	USP3
chr15_63845913_63855207_+	hsa-miR-320d	USP3
chr15_63845913_63855207_+	hsa-miR-4273	USP3
chr15_63845913_63855207_+	hsa-miR-4297	USP3
chr15_63845913_63855207_+	hsa-miR-548az-3p	USP3
chr15_63845913_63855207_+	hsa-miR-136-5p	USP3
chr15_63845913_63855207_+	hsa-miR-548a-3p	USP3
chr15_63845913_63855207_+	hsa-miR-7158-5p	USP3
chr15_63845913_63855207_+	hsa-miR-212-5p	USP3
chr15_63845913_63855207_+	hsa-miR-3064-5p	USP3
chr15_63845913_63855207_+	hsa-miR-3118	USP3
chr15_63845913_63855207_+	hsa-miR-4677-5p	USP3
chr15_63845913_63855207_+	hsa-miR-5590-5p	USP3
chr15_63845913_63855207_+	hsa-miR-378g	USP3
chr15_63845913_63855207_+	hsa-miR-409-3p	USP3
chr15_63845913_63855207_+	hsa-miR-4797-5p	USP3
chr15_63845913_63855207_+	hsa-miR-5088-5p	USP3
chr15_63845913_63855207_+	hsa-miR-548ar-3p	USP3
chr15_63845913_63855207_+	hsa-miR-148b-5p	USP3
chr15_63845913_63855207_+	hsa-miR-548au-3p	USP3
chr15_63845913_63855207_+	hsa-miR-561-3p	USP3
chr15_63845913_63855207_+	hsa-miR-6817-5p	USP3
chr15_63845913_63855207_+	hsa-miR-3074-5p	USP3
chr15_63845913_63855207_+	hsa-miR-3136-5p	USP3
chr15_63845913_63855207_+	hsa-miR-4522	USP3
chr15_63845913_63855207_+	hsa-miR-4699-3p	USP3
chr15_63845913_63855207_+	hsa-miR-5000-5p	USP3
chr15_63845913_63855207_+	hsa-miR-548f-3p	USP3
chr15_63845913_63855207_+	hsa-miR-664b-5p	USP3
chr15_63845913_63855207_+	hsa-miR-8062	USP3
